# Supplementary material for: Mining expressed sequence tags identifies cancer markers of clinical interest
Source: BMC Bioinformatics. 2006 Nov 1;7:481. doi: 10.1186/1471-2105-7-481 (PMC1635568; doi:10.1186/1471-2105-7-481)
Supplement: Additional file 4 — Supplementary Table 3. Descriptions of the classifications tasks performed in the microarray evaluation study. [file 1471-2105-7-481-S4.xls]

## Sheet: Sheet1
Supplementary Table 3. This Table lists conditions used to train a classifier, and the number of samples in each condition for each dataset used in the microarray evaluation.
Dataset	Name of the filename which contains the dataset in the evaluation.
Condition1	Description of the first condition used for classification (label for the first class).
Condition2	Description of the second condition used for classification (label for the second class).
N1,N2	Number of patient samples in each condition.
Dataset	Condition 1	Condition 2	N1	N2
Armstrong2002.res	mixed-lineage leukemia	acute lymphoblastic leukemia	20	24
Armstrong2002.res	mixed-lineage leukemia	acute myelogenous leukemia	20	28
Beer2002.res	normal lung	lung tumor	7	89
Bhattacharjee2001.res	adenocarcinoma	normal lung	139	17
Bhattacharjee2001.res	carcinoid	normal lung	20	17
Bhattacharjee2001.res	small cell carcinoma	normal lung	6	17
Bhattacharjee2001.res	squamous cell carcinoma	normal lung	21	17
GDS1070.soft	normal	tumor	4	34
GDS1070.soft	late stage with metastasis	late stage no metastasis	15	11
GDS1263.soft	colorectal tumor without recurrence	colorectal tumor with recurrence	10	6
GDS183.soft	Ta	T1	19	11
GDS232.soft	metastatic	non metastatic	20	26
GDS619.soft	normal	tumor	19	58
GDS619.soft	normal	large cell neuroendocrine carcinoma	19	8
GDS619.soft	normal	small cell lung carcinoma	19	15
GDS619.soft	normal	typical carcinoid	19	12
GDS619.soft	normal	adenocarcinoma	19	12
GDS619.soft	normal	small cell lung carcinoma cell line	19	11
GDS619.soft	small cell lung carcinoma cell line	typical carcinoid	11	12
GDS619.soft	adenocarcinoma	typical carcinoid	12	12
GDS978.soft	no lymph node metastasis	lymph node metastasis	16	31
GDS978.soft	primary tumor	recurrent tumor	65	6
Golub1999.res	acute lymphocytic leukemia	acute myelogenous leukemia	24	28
Nutt2003_1.res	classic glioblastoma	classic anaplastic oligodendroglioma	14	7
Nutt2003_2.res	non-classic glioblastoma	non-classic anaplastic oligodendroglioma	14	15
Pomeroy2002_A2.res	normal cerebellum	medulloblastoma	4	60
Pomeroy2002_A2.res	normal cerebellum	malignant glioma	4	10
Pomeroy2002_A2.res	normal cerebellum	atypical teratoid/rhabdoid tumors	4	10
Pomeroy2002_A2.res	normal cerebellum	primitive neuroectodermal tumor	4	8
Pomeroy2002_A2.res	medulloblastoma	malignant glioma	60	10
Ramaswamy2001.res	normal bladder	bladder tumor	7	11
Ramaswamy2001.res	normal breast	breast adenocarcinoma	5	11
Ramaswamy2001.res	normal cerebellum	medulloblastoma	3	10
Ramaswamy2001.res	normal colon	colorectal adenocarcinoma	11	11
Ramaswamy2001.res	normal germinal center	follicular lymphoma	6	11
Ramaswamy2001.res	normal germinal center	large B cell lymphoma	6	11
Ramaswamy2001.res	normal kidney	renal carcinoma	13	11
Ramaswamy2001.res	normal lung	lung adenocarcinoma	7	11
Ramaswamy2001.res	normal ovary	ovary adenocarcinoma	3	11
Ramaswamy2001.res	normal pancreas	pancreas adenocarcinoma	10	11
Ramaswamy2001.res	normal peripheral blood	leukemia B cell	5	10
Ramaswamy2001.res	normal peripheral blood	leukemia T cell	5	10
Ramaswamy2001.res	normal peripheral blood	leukemia amyloid	5	10
Ramaswamy2001.res	normal prostate	prostate adenocarcinoma	9	10
Ramaswamy2001.res	normal uterus	uterine adenocarcinoma	6	10
Ramaswamy2001.res	normal brain	glioblastoma	5	10
Singh2002.res	normal prostate	prostate tumor	50	52
alizadeh-lymphoma-data.tmm	blood B-cells	chronic lymphocytic leukemia	18	11
alizadeh-lymphoma-data.tmm	blood B-cells	diffuse large B-cell lymphoma	18	42
alizadeh-lymphoma-data.tmm	blood B-cells	follicular lymphoma	18	9
chen-liver-data.tmm	normal liver	hepatocellular carcinoma	76	104
dhanasekaran-prostate-data.tmm	normal prostate	prostate tumor	18	34
luo-prostate-data.tmm	benign prostatic hyperplasia	prostate tumor	9	16
perou-portraits-data.tmm	normal breast	breast tumor	3	62
rickman-glioma-data.tmm	normal brain	glioma	6	45
sorlie-breast-data.tmm	normal breast	breast tumor	4	78
sorlie-breast-data.tmm	normal breast	fibroadenoma	4	3
welsh-ovarian-data.tmm	normal ovary	ovarian tumor	5	36
welsh-prostate-data.tmm	normal prostate	prostate tumor	10	25
