# Supplementary material for: Mining expressed sequence tags identifies cancer markers of clinical interest
Source: BMC Bioinformatics. 2006 Nov 1;7:481. doi: 10.1186/1471-2105-7-481 (PMC1635568; doi:10.1186/1471-2105-7-481)
Supplement: Additional file 5 — Supplementary Table 4. Evaluation statistics. [file 1471-2105-7-481-S5.xls]

## Sheet: complete-evaluation-stats-ranks
Supplementary Table 4.	Statistical data
Column heading	Description
Dataset	Name of the dataset file
Gene List	Name of the gene list used for this classification.
Overlap	Number of genes that overlap between the gene list and the array.
Accuracy	Leave-one out accuracy of this classification.
Precision	Leave-one out accuracy of this classification.
Recall	Leave-one out recall of this classification.
F-1 measure	Leave-one out F-1 measure for this classification.
Percent Random GEP	No such permutations were performed in this evaluation.
First Condition	Name of the first class/condition for this classification.
Second Condition	Name of the second class/condition for this classification.
#Samples First Condition	Number of samples in first condition.
#Samples Second Condition	Number of samples in second condition.
ClassificationUnique	A unique ID for this classification (let you sort on this column)
ShufflingRunGEP	Label permutation test P-value statistics.
ShufflingRunGE	Number of label permutation classifications that obtained at least the same accuracy as the actual classification.
ShufflingTestCount	Number of random permutations performed to evaluate ShufflingRunGE.
Rank	Rank of this classification, as determined by accuracy.
Dataset	Gene List	Overlap	Accuracy	Precision	Recall	F-1 measure	Percent Random GEP	First Condition	Second Condition	#Samples First Condition	#Samples Second Condition	ClassificationUnique	ShufflingRunGEP	ShufflingRunGE	ShufflingTestCount	Rank
Golub1999.res	HM100	120	100	100	100	100	0	acute lymphocytic leukemia	acute myelogenous leukemia	24	28	acute lymphocytic leukemia_acute myelogenous leukemia	0	0	1000	1
Golub1999.res	HM200	228	100	100	100	100	0	acute lymphocytic leukemia	acute myelogenous leukemia	24	28	acute lymphocytic leukemia_acute myelogenous leukemia	0	0	1000	1
Golub1999.res	POMEROY-0	108	100	100	100	100	0	acute lymphocytic leukemia	acute myelogenous leukemia	24	28	acute lymphocytic leukemia_acute myelogenous leukemia	0	0	1000	1
Golub1999.res	POMEROY-3	128	100	100	100	100	0	acute lymphocytic leukemia	acute myelogenous leukemia	24	28	acute lymphocytic leukemia_acute myelogenous leukemia	0	0	1000	1
Golub1999.res	POMEROY-4	96	100	100	100	100	0	acute lymphocytic leukemia	acute myelogenous leukemia	24	28	acute lymphocytic leukemia_acute myelogenous leukemia	0	0	1000	1
Golub1999.res	GDS232	136	100	100	100	100	0	acute lymphocytic leukemia	acute myelogenous leukemia	24	28	acute lymphocytic leukemia_acute myelogenous leukemia	0	0	1000	1
Golub1999.res	full	12564	100	100	100	100	0	acute lymphocytic leukemia	acute myelogenous leukemia	24	28	acute lymphocytic leukemia_acute myelogenous leukemia	0	0	1000	1
Golub1999.res	HM50	66	98.08	100	96.43	98.18	0	acute lymphocytic leukemia	acute myelogenous leukemia	24	28	acute lymphocytic leukemia_acute myelogenous leukemia	0	0	1000	2
Golub1999.res	POMEROY-1	137	98.08	100	96.43	98.18	0	acute lymphocytic leukemia	acute myelogenous leukemia	24	28	acute lymphocytic leukemia_acute myelogenous leukemia	0	0	1000	2
Golub1999.res	POMEROY-400	366	98.08	96.55	100	98.24	0	acute lymphocytic leukemia	acute myelogenous leukemia	24	28	acute lymphocytic leukemia_acute myelogenous leukemia	0	0	1000	2
Golub1999.res	POMEROY-2	139	96.15	100	92.86	96.3	0	acute lymphocytic leukemia	acute myelogenous leukemia	24	28	acute lymphocytic leukemia_acute myelogenous leukemia	0	0	1000	3
Golub1999.res	van'tVeer2002	106	96.15	93.33	100	96.55	0	acute lymphocytic leukemia	acute myelogenous leukemia	24	28	acute lymphocytic leukemia_acute myelogenous leukemia	0	0	1000	3
Golub1999.res	GDS1070	114	96.15	96.43	96.43	96.43	0	acute lymphocytic leukemia	acute myelogenous leukemia	24	28	acute lymphocytic leukemia_acute myelogenous leukemia	0	0	1000	3
Golub1999.res	NuttGBM	64	96.15	96.43	96.43	96.43	0	acute lymphocytic leukemia	acute myelogenous leukemia	24	28	acute lymphocytic leukemia_acute myelogenous leukemia	0	0	1000	3
Golub1999.res	Rhodes2004	81	94.23	93.1	96.43	94.74	0	acute lymphocytic leukemia	acute myelogenous leukemia	24	28	acute lymphocytic leukemia_acute myelogenous leukemia	0	0	1000	4
Golub1999.res	NuttAO	64	94.23	93.1	96.43	94.74	0	acute lymphocytic leukemia	acute myelogenous leukemia	24	28	acute lymphocytic leukemia_acute myelogenous leukemia	0	0	1000	4
Golub1999.res	NC01-2000	105	88.46	100	78.57	88	0	acute lymphocytic leukemia	acute myelogenous leukemia	24	28	acute lymphocytic leukemia_acute myelogenous leukemia	0	0	1000	5
Golub1999.res	GDS183	35	86.54	88.89	85.71	87.27	0	acute lymphocytic leukemia	acute myelogenous leukemia	24	28	acute lymphocytic leukemia_acute myelogenous leukemia	0	0	1000	6
Golub1999.res	HM10	13	84.62	91.67	78.57	84.62	0	acute lymphocytic leukemia	acute myelogenous leukemia	24	28	acute lymphocytic leukemia_acute myelogenous leukemia	0	0	1000	7
Bhattacharjee2001.tmm	HM100	120	98.08	98.57	99.28	98.92	0	adenocarcinoma	normal lung	139	17	adenocarcinoma_normal lung	0	0	1000	1
Bhattacharjee2001.tmm	POMEROY-400	368	98.08	98.57	99.28	98.92	0	adenocarcinoma	normal lung	139	17	adenocarcinoma_normal lung	0	0	1000	1
Bhattacharjee2001.tmm	full	12600	98.08	98.57	99.28	98.92	0	adenocarcinoma	normal lung	139	17	adenocarcinoma_normal lung	0	0	1000	1
Bhattacharjee2001.tmm	HM200	228	97.44	97.87	99.28	98.57	0	adenocarcinoma	normal lung	139	17	adenocarcinoma_normal lung	0	0	1000	2
Bhattacharjee2001.tmm	GDS232	137	97.44	97.87	99.28	98.57	0	adenocarcinoma	normal lung	139	17	adenocarcinoma_normal lung	0	0	1000	2
Bhattacharjee2001.tmm	POMEROY-1	137	96.79	97.18	99.28	98.22	0	adenocarcinoma	normal lung	139	17	adenocarcinoma_normal lung	0	0	1000	3
Bhattacharjee2001.tmm	POMEROY-2	139	96.79	97.86	98.56	98.21	0	adenocarcinoma	normal lung	139	17	adenocarcinoma_normal lung	0	0	1000	3
Bhattacharjee2001.tmm	POMEROY-3	128	96.79	97.18	99.28	98.22	0	adenocarcinoma	normal lung	139	17	adenocarcinoma_normal lung	0	0	1000	3
Bhattacharjee2001.tmm	HM50	66	96.15	96.5	99.28	97.87	0	adenocarcinoma	normal lung	139	17	adenocarcinoma_normal lung	0	0	1000	4
Bhattacharjee2001.tmm	van'tVeer2002	106	96.15	95.86	100	97.89	0	adenocarcinoma	normal lung	139	17	adenocarcinoma_normal lung	0	0	1000	4
Bhattacharjee2001.tmm	NuttGBM	64	96.15	97.16	98.56	97.85	0	adenocarcinoma	normal lung	139	17	adenocarcinoma_normal lung	0	0	1000	4
Bhattacharjee2001.tmm	GDS1070	114	95.51	95.21	100	97.55	0	adenocarcinoma	normal lung	139	17	adenocarcinoma_normal lung	0	0	1000	5
Bhattacharjee2001.tmm	GDS183	37	92.95	94.44	97.84	96.11	0	adenocarcinoma	normal lung	139	17	adenocarcinoma_normal lung	0	0	1000	6
Bhattacharjee2001.tmm	HM10	13	91.03	93.1	97.12	95.07	0	adenocarcinoma	normal lung	139	17	adenocarcinoma_normal lung	0.2	2	1000	7
Bhattacharjee2001.tmm	POMEROY-0	108	89.1	89.1	100	94.24	0	adenocarcinoma	normal lung	139	17	adenocarcinoma_normal lung	78.5	785	1000	8
Bhattacharjee2001.tmm	NC01-2000	105	89.1	89.1	100	94.24	0	adenocarcinoma	normal lung	139	17	adenocarcinoma_normal lung	60.4	604	1000	8
Bhattacharjee2001.tmm	NuttAO	64	89.1	89.1	100	94.24	0	adenocarcinoma	normal lung	139	17	adenocarcinoma_normal lung	99.9	999	1000	8
Bhattacharjee2001.tmm	POMEROY-4	96	88.46	90.07	97.84	93.79	0	adenocarcinoma	normal lung	139	17	adenocarcinoma_normal lung	94.4	944	1000	9
Bhattacharjee2001.tmm	Rhodes2004	81	87.82	88.96	98.56	93.51	0	adenocarcinoma	normal lung	139	17	adenocarcinoma_normal lung	100	1000	1000	10
GDS619.soft	HM200	13	95.83	100	91.67	95.65	0	adenocarcinoma	typical carcinoid	12	12	adenocarcinoma_typical carcinoid	0	0	1000	1
GDS619.soft	full	40369	95.83	100	91.67	95.65	0	adenocarcinoma	typical carcinoid	12	12	adenocarcinoma_typical carcinoid	0	0	100	1
GDS619.soft	HM100	6	91.67	91.67	91.67	91.67	0	adenocarcinoma	typical carcinoid	12	12	adenocarcinoma_typical carcinoid	0	0	1000	2
GDS619.soft	GDS232	5	91.67	91.67	91.67	91.67	0	adenocarcinoma	typical carcinoid	12	12	adenocarcinoma_typical carcinoid	0	0	1000	2
GDS619.soft	HM50	4	87.5	90.91	83.33	86.96	0	adenocarcinoma	typical carcinoid	12	12	adenocarcinoma_typical carcinoid	0.2	2	1000	3
GDS619.soft	POMEROY-1	3	87.5	90.91	83.33	86.96	0	adenocarcinoma	typical carcinoid	12	12	adenocarcinoma_typical carcinoid	0	0	1000	3
GDS619.soft	POMEROY-4	3	87.5	90.91	83.33	86.96	0	adenocarcinoma	typical carcinoid	12	12	adenocarcinoma_typical carcinoid	0.2	2	1000	3
GDS619.soft	van'tVeer2002	2	87.5	90.91	83.33	86.96	0	adenocarcinoma	typical carcinoid	12	12	adenocarcinoma_typical carcinoid	0	0	1000	3
GDS619.soft	NuttGBM	4	79.17	81.82	75	78.26	0	adenocarcinoma	typical carcinoid	12	12	adenocarcinoma_typical carcinoid	1.2	12	1000	4
GDS619.soft	POMEROY-2	3	75	75	75	75	0	adenocarcinoma	typical carcinoid	12	12	adenocarcinoma_typical carcinoid	2	20	1000	5
GDS619.soft	POMEROY-400	11	66.67	66.67	66.67	66.67	0	adenocarcinoma	typical carcinoid	12	12	adenocarcinoma_typical carcinoid	9	90	1000	6
GDS619.soft	Rhodes2004	3	50	50	58.33	53.84	0	adenocarcinoma	typical carcinoid	12	12	adenocarcinoma_typical carcinoid	42.5	425	1000	7
GDS619.soft	NuttAO	2	50	50	41.67	45.46	0	adenocarcinoma	typical carcinoid	12	12	adenocarcinoma_typical carcinoid	47.4	474	1000	7
GDS619.soft	GDS183	1	41.67	44.44	66.67	53.33	0	adenocarcinoma	typical carcinoid	12	12	adenocarcinoma_typical carcinoid	61.8	618	1000	8
GDS619.soft	GDS1070	3	37.5	36.36	33.33	34.78	0	adenocarcinoma	typical carcinoid	12	12	adenocarcinoma_typical carcinoid	67	670	1000	9
GDS619.soft	HM10	0	0	0	0	0	0	adenocarcinoma	typical carcinoid	12	12	adenocarcinoma_typical carcinoid	100	0	0	10
GDS619.soft	POMEROY-0	2	0	0	0	0	0	adenocarcinoma	typical carcinoid	12	12	adenocarcinoma_typical carcinoid	100	1000	1000	10
GDS619.soft	POMEROY-3	0	0	0	0	0	0	adenocarcinoma	typical carcinoid	12	12	adenocarcinoma_typical carcinoid	100	0	0	10
GDS619.soft	NC01-2000	0	0	0	0	0	0	adenocarcinoma	typical carcinoid	12	12	adenocarcinoma_typical carcinoid	100	0	0	10
luo-prostate-data.tmm	HM10	9	100	100	100	100	0	benign prostatic hyperplasia	prostate tumor	9	16	benign prostatic hyperplasia_prostate tumor	0	0	1000	1
luo-prostate-data.tmm	HM50	31	100	100	100	100	0	benign prostatic hyperplasia	prostate tumor	9	16	benign prostatic hyperplasia_prostate tumor	0	0	1000	1
luo-prostate-data.tmm	HM100	61	100	100	100	100	0	benign prostatic hyperplasia	prostate tumor	9	16	benign prostatic hyperplasia_prostate tumor	0	0	1000	1
luo-prostate-data.tmm	HM200	112	100	100	100	100	0	benign prostatic hyperplasia	prostate tumor	9	16	benign prostatic hyperplasia_prostate tumor	0	0	1000	1
luo-prostate-data.tmm	POMEROY-1	58	100	100	100	100	0	benign prostatic hyperplasia	prostate tumor	9	16	benign prostatic hyperplasia_prostate tumor	0	0	1000	1
luo-prostate-data.tmm	POMEROY-2	68	100	100	100	100	0	benign prostatic hyperplasia	prostate tumor	9	16	benign prostatic hyperplasia_prostate tumor	0	0	1000	1
luo-prostate-data.tmm	POMEROY-3	51	100	100	100	100	0	benign prostatic hyperplasia	prostate tumor	9	16	benign prostatic hyperplasia_prostate tumor	0	0	1000	1
luo-prostate-data.tmm	POMEROY-400	190	100	100	100	100	0	benign prostatic hyperplasia	prostate tumor	9	16	benign prostatic hyperplasia_prostate tumor	0	0	1000	1
luo-prostate-data.tmm	van'tVeer2002	57	100	100	100	100	0	benign prostatic hyperplasia	prostate tumor	9	16	benign prostatic hyperplasia_prostate tumor	0	0	1000	1
luo-prostate-data.tmm	GDS232	62	100	100	100	100	0	benign prostatic hyperplasia	prostate tumor	9	16	benign prostatic hyperplasia_prostate tumor	0	0	1000	1
luo-prostate-data.tmm	full	6500	100	100	100	100	0	benign prostatic hyperplasia	prostate tumor	9	16	benign prostatic hyperplasia_prostate tumor	0	0	100	1
luo-prostate-data.tmm	POMEROY-0	49	96	94.12	100	96.97	0	benign prostatic hyperplasia	prostate tumor	9	16	benign prostatic hyperplasia_prostate tumor	0	0	1000	2
luo-prostate-data.tmm	POMEROY-4	34	96	100	93.75	96.77	0	benign prostatic hyperplasia	prostate tumor	9	16	benign prostatic hyperplasia_prostate tumor	0	0	1000	2
luo-prostate-data.tmm	GDS183	25	96	100	93.75	96.77	0	benign prostatic hyperplasia	prostate tumor	9	16	benign prostatic hyperplasia_prostate tumor	0.2	2	1000	2
luo-prostate-data.tmm	NuttGBM	30	96	100	93.75	96.77	0	benign prostatic hyperplasia	prostate tumor	9	16	benign prostatic hyperplasia_prostate tumor	0	0	1000	2
luo-prostate-data.tmm	GDS1070	52	92	100	87.5	93.33	0	benign prostatic hyperplasia	prostate tumor	9	16	benign prostatic hyperplasia_prostate tumor	0	0	1000	3
luo-prostate-data.tmm	NuttAO	20	92	100	87.5	93.33	0	benign prostatic hyperplasia	prostate tumor	9	16	benign prostatic hyperplasia_prostate tumor	0	0	1000	3
luo-prostate-data.tmm	Rhodes2004	50	84	92.86	81.25	86.67	0	benign prostatic hyperplasia	prostate tumor	9	16	benign prostatic hyperplasia_prostate tumor	0.1	1	1000	4
luo-prostate-data.tmm	NC01-2000	11	56	63.16	75	68.57	0	benign prostatic hyperplasia	prostate tumor	9	16	benign prostatic hyperplasia_prostate tumor	66.4	664	1000	5
alizadeh-lymphoma-data.tmm	HM200	44	100	100	100	100	0	blood B-cells	chronic lymphocytic leukemia	18	11	blood B-cells_chronic lymphocytic leukemia	0	0	1000	1
alizadeh-lymphoma-data.tmm	GDS1070	25	100	100	100	100	0	blood B-cells	chronic lymphocytic leukemia	18	11	blood B-cells_chronic lymphocytic leukemia	0	0	1000	1
alizadeh-lymphoma-data.tmm	full	4022	100	100	100	100	0	blood B-cells	chronic lymphocytic leukemia	18	11	blood B-cells_chronic lymphocytic leukemia	0.1	1	1000	1
alizadeh-lymphoma-data.tmm	HM50	11	96.55	100	94.44	97.14	0	blood B-cells	chronic lymphocytic leukemia	18	11	blood B-cells_chronic lymphocytic leukemia	0	0	1000	2
alizadeh-lymphoma-data.tmm	HM100	23	96.55	100	94.44	97.14	0	blood B-cells	chronic lymphocytic leukemia	18	11	blood B-cells_chronic lymphocytic leukemia	0	0	1000	2
alizadeh-lymphoma-data.tmm	POMEROY-3	20	96.55	100	94.44	97.14	0	blood B-cells	chronic lymphocytic leukemia	18	11	blood B-cells_chronic lymphocytic leukemia	0	0	1000	2
alizadeh-lymphoma-data.tmm	POMEROY-400	91	96.55	100	94.44	97.14	0	blood B-cells	chronic lymphocytic leukemia	18	11	blood B-cells_chronic lymphocytic leukemia	0	0	1000	2
alizadeh-lymphoma-data.tmm	van'tVeer2002	30	96.55	100	94.44	97.14	0	blood B-cells	chronic lymphocytic leukemia	18	11	blood B-cells_chronic lymphocytic leukemia	0	0	1000	2
alizadeh-lymphoma-data.tmm	POMEROY-0	16	93.1	100	88.89	94.12	0	blood B-cells	chronic lymphocytic leukemia	18	11	blood B-cells_chronic lymphocytic leukemia	0.1	1	1000	3
alizadeh-lymphoma-data.tmm	POMEROY-1	29	89.66	94.12	88.89	91.43	0	blood B-cells	chronic lymphocytic leukemia	18	11	blood B-cells_chronic lymphocytic leukemia	0	0	1000	4
alizadeh-lymphoma-data.tmm	Rhodes2004	17	89.66	94.12	88.89	91.43	0	blood B-cells	chronic lymphocytic leukemia	18	11	blood B-cells_chronic lymphocytic leukemia	0	0	1000	4
alizadeh-lymphoma-data.tmm	POMEROY-4	9	86.21	93.75	83.33	88.23	0	blood B-cells	chronic lymphocytic leukemia	18	11	blood B-cells_chronic lymphocytic leukemia	0.1	1	1000	5
alizadeh-lymphoma-data.tmm	GDS183	15	86.21	85	94.44	89.47	0	blood B-cells	chronic lymphocytic leukemia	18	11	blood B-cells_chronic lymphocytic leukemia	0	0	1000	5
alizadeh-lymphoma-data.tmm	NuttGBM	12	86.21	93.75	83.33	88.23	0	blood B-cells	chronic lymphocytic leukemia	18	11	blood B-cells_chronic lymphocytic leukemia	0	0	1000	5
alizadeh-lymphoma-data.tmm	POMEROY-2	33	82.76	93.33	77.78	84.85	0	blood B-cells	chronic lymphocytic leukemia	18	11	blood B-cells_chronic lymphocytic leukemia	0.1	1	1000	6
alizadeh-lymphoma-data.tmm	GDS232	39	82.76	88.24	83.33	85.71	0	blood B-cells	chronic lymphocytic leukemia	18	11	blood B-cells_chronic lymphocytic leukemia	0.1	1	1000	6
alizadeh-lymphoma-data.tmm	NuttAO	3	72.41	81.25	72.22	76.47	0	blood B-cells	chronic lymphocytic leukemia	18	11	blood B-cells_chronic lymphocytic leukemia	4.1	41	1000	7
alizadeh-lymphoma-data.tmm	HM10	4	68.97	71.43	83.33	76.92	0	blood B-cells	chronic lymphocytic leukemia	18	11	blood B-cells_chronic lymphocytic leukemia	6.6	66	1000	8
alizadeh-lymphoma-data.tmm	NC01-2000	3	62.07	70.59	66.67	68.57	0	blood B-cells	chronic lymphocytic leukemia	18	11	blood B-cells_chronic lymphocytic leukemia	42.5	425	1000	9
alizadeh-lymphoma-data.tmm	van'tVeer2002	30	100	100	100	100	0	blood B-cells	diffuse large B-cell lymphoma	18	42	blood B-cells_diffuse large B-cell lymphoma	0	0	1000	1
alizadeh-lymphoma-data.tmm	full	4022	100	100	100	100	0	blood B-cells	diffuse large B-cell lymphoma	18	42	blood B-cells_diffuse large B-cell lymphoma	0	0	100	1
alizadeh-lymphoma-data.tmm	HM200	44	98.33	100	97.62	98.8	0	blood B-cells	diffuse large B-cell lymphoma	18	42	blood B-cells_diffuse large B-cell lymphoma	0	0	1000	2
alizadeh-lymphoma-data.tmm	POMEROY-400	91	98.33	100	97.62	98.8	0	blood B-cells	diffuse large B-cell lymphoma	18	42	blood B-cells_diffuse large B-cell lymphoma	0	0	1000	2
alizadeh-lymphoma-data.tmm	GDS1070	25	98.33	100	97.62	98.8	0	blood B-cells	diffuse large B-cell lymphoma	18	42	blood B-cells_diffuse large B-cell lymphoma	0	0	1000	2
alizadeh-lymphoma-data.tmm	GDS232	39	98.33	100	97.62	98.8	0	blood B-cells	diffuse large B-cell lymphoma	18	42	blood B-cells_diffuse large B-cell lymphoma	0	0	1000	2
alizadeh-lymphoma-data.tmm	POMEROY-1	29	96.67	97.62	97.62	97.62	0	blood B-cells	diffuse large B-cell lymphoma	18	42	blood B-cells_diffuse large B-cell lymphoma	0	0	1000	3
alizadeh-lymphoma-data.tmm	POMEROY-2	33	96.67	95.45	100	97.67	0	blood B-cells	diffuse large B-cell lymphoma	18	42	blood B-cells_diffuse large B-cell lymphoma	0	0	1000	3
alizadeh-lymphoma-data.tmm	POMEROY-0	16	93.33	91.3	100	95.45	0	blood B-cells	diffuse large B-cell lymphoma	18	42	blood B-cells_diffuse large B-cell lymphoma	0	0	1000	4
alizadeh-lymphoma-data.tmm	HM100	23	91.67	91.11	97.62	94.25	0	blood B-cells	diffuse large B-cell lymphoma	18	42	blood B-cells_diffuse large B-cell lymphoma	0	0	1000	5
alizadeh-lymphoma-data.tmm	GDS183	15	91.67	95.12	92.86	93.98	0	blood B-cells	diffuse large B-cell lymphoma	18	42	blood B-cells_diffuse large B-cell lymphoma	0	0	1000	5
alizadeh-lymphoma-data.tmm	Rhodes2004	17	88.33	85.71	100	92.31	0	blood B-cells	diffuse large B-cell lymphoma	18	42	blood B-cells_diffuse large B-cell lymphoma	0	0	1000	6
alizadeh-lymphoma-data.tmm	NuttGBM	12	85	85.11	95.24	89.89	0	blood B-cells	diffuse large B-cell lymphoma	18	42	blood B-cells_diffuse large B-cell lymphoma	0	0	1000	7
alizadeh-lymphoma-data.tmm	POMEROY-3	20	83.33	90	85.71	87.8	0	blood B-cells	diffuse large B-cell lymphoma	18	42	blood B-cells_diffuse large B-cell lymphoma	0	0	1000	8
alizadeh-lymphoma-data.tmm	HM50	11	81.67	80.39	97.62	88.17	0	blood B-cells	diffuse large B-cell lymphoma	18	42	blood B-cells_diffuse large B-cell lymphoma	0	0	1000	9
alizadeh-lymphoma-data.tmm	POMEROY-4	9	80	78.85	97.62	87.24	0	blood B-cells	diffuse large B-cell lymphoma	18	42	blood B-cells_diffuse large B-cell lymphoma	0.2	2	1000	10
alizadeh-lymphoma-data.tmm	HM10	4	76.67	79.17	90.48	84.45	0	blood B-cells	diffuse large B-cell lymphoma	18	42	blood B-cells_diffuse large B-cell lymphoma	0.2	2	1000	11
alizadeh-lymphoma-data.tmm	NC01-2000	3	73.33	75	92.86	82.98	0	blood B-cells	diffuse large B-cell lymphoma	18	42	blood B-cells_diffuse large B-cell lymphoma	0.3	3	1000	12
alizadeh-lymphoma-data.tmm	NuttAO	3	70	70	100	82.35	0	blood B-cells	diffuse large B-cell lymphoma	18	42	blood B-cells_diffuse large B-cell lymphoma	95.4	954	1000	13
alizadeh-lymphoma-data.tmm	HM200	44	100	100	100	100	0	blood B-cells	follicular lymphoma	18	9	blood B-cells_follicular lymphoma	0	0	1000	1
alizadeh-lymphoma-data.tmm	POMEROY-0	16	100	100	100	100	0	blood B-cells	follicular lymphoma	18	9	blood B-cells_follicular lymphoma	0	0	1000	1
alizadeh-lymphoma-data.tmm	POMEROY-400	91	100	100	100	100	0	blood B-cells	follicular lymphoma	18	9	blood B-cells_follicular lymphoma	0	0	1000	1
alizadeh-lymphoma-data.tmm	full	4022	100	100	100	100	0	blood B-cells	follicular lymphoma	18	9	blood B-cells_follicular lymphoma	0	0	100	1
alizadeh-lymphoma-data.tmm	HM100	23	96.3	100	94.44	97.14	0	blood B-cells	follicular lymphoma	18	9	blood B-cells_follicular lymphoma	0	0	1000	2
alizadeh-lymphoma-data.tmm	Rhodes2004	17	92.59	100	88.89	94.12	0	blood B-cells	follicular lymphoma	18	9	blood B-cells_follicular lymphoma	0	0	1000	3
alizadeh-lymphoma-data.tmm	HM10	4	88.89	89.47	94.44	91.89	0	blood B-cells	follicular lymphoma	18	9	blood B-cells_follicular lymphoma	0	0	1000	4
alizadeh-lymphoma-data.tmm	HM50	11	88.89	94.12	88.89	91.43	0	blood B-cells	follicular lymphoma	18	9	blood B-cells_follicular lymphoma	0.1	1	1000	4
alizadeh-lymphoma-data.tmm	POMEROY-1	29	88.89	94.12	88.89	91.43	0	blood B-cells	follicular lymphoma	18	9	blood B-cells_follicular lymphoma	0	0	1000	4
alizadeh-lymphoma-data.tmm	van'tVeer2002	30	88.89	100	83.33	90.91	0	blood B-cells	follicular lymphoma	18	9	blood B-cells_follicular lymphoma	0	0	1000	4
alizadeh-lymphoma-data.tmm	GDS183	15	88.89	94.12	88.89	91.43	0	blood B-cells	follicular lymphoma	18	9	blood B-cells_follicular lymphoma	0	0	1000	4
alizadeh-lymphoma-data.tmm	POMEROY-2	33	85.19	93.75	83.33	88.23	0	blood B-cells	follicular lymphoma	18	9	blood B-cells_follicular lymphoma	0.2	2	1000	5
alizadeh-lymphoma-data.tmm	NuttGBM	12	85.19	93.75	83.33	88.23	0	blood B-cells	follicular lymphoma	18	9	blood B-cells_follicular lymphoma	0.3	3	1000	5
alizadeh-lymphoma-data.tmm	NC01-2000	3	81.48	84.21	88.89	86.49	0	blood B-cells	follicular lymphoma	18	9	blood B-cells_follicular lymphoma	0.7	7	1000	6
alizadeh-lymphoma-data.tmm	GDS1070	25	81.48	88.24	83.33	85.71	0	blood B-cells	follicular lymphoma	18	9	blood B-cells_follicular lymphoma	1.6	16	1000	6
alizadeh-lymphoma-data.tmm	GDS232	39	81.48	88.24	83.33	85.71	0	blood B-cells	follicular lymphoma	18	9	blood B-cells_follicular lymphoma	0.4	4	1000	6
alizadeh-lymphoma-data.tmm	POMEROY-4	9	74.07	86.67	72.22	78.79	0	blood B-cells	follicular lymphoma	18	9	blood B-cells_follicular lymphoma	4.5	45	1000	7
alizadeh-lymphoma-data.tmm	NuttAO	3	66.67	66.67	100	80	0	blood B-cells	follicular lymphoma	18	9	blood B-cells_follicular lymphoma	66.9	669	1000	8
alizadeh-lymphoma-data.tmm	POMEROY-3	20	59.26	65.22	83.33	73.17	0	blood B-cells	follicular lymphoma	18	9	blood B-cells_follicular lymphoma	71	710	1000	9
Bhattacharjee2001.tmm	HM50	66	100	100	100	100	0	carcinoid	normal lung	20	17	carcinoid_normal lung	0	0	1000	1
Bhattacharjee2001.tmm	HM100	120	100	100	100	100	0	carcinoid	normal lung	20	17	carcinoid_normal lung	0	0	1000	1
Bhattacharjee2001.tmm	HM200	228	100	100	100	100	0	carcinoid	normal lung	20	17	carcinoid_normal lung	0	0	1000	1
Bhattacharjee2001.tmm	POMEROY-1	137	100	100	100	100	0	carcinoid	normal lung	20	17	carcinoid_normal lung	0	0	1000	1
Bhattacharjee2001.tmm	POMEROY-2	139	100	100	100	100	0	carcinoid	normal lung	20	17	carcinoid_normal lung	0	0	1000	1
Bhattacharjee2001.tmm	POMEROY-4	96	100	100	100	100	0	carcinoid	normal lung	20	17	carcinoid_normal lung	0	0	1000	1
Bhattacharjee2001.tmm	POMEROY-400	368	100	100	100	100	0	carcinoid	normal lung	20	17	carcinoid_normal lung	0	0	1000	1
Bhattacharjee2001.tmm	van'tVeer2002	106	100	100	100	100	0	carcinoid	normal lung	20	17	carcinoid_normal lung	0	0	1000	1
Bhattacharjee2001.tmm	GDS1070	114	100	100	100	100	0	carcinoid	normal lung	20	17	carcinoid_normal lung	0	0	1000	1
Bhattacharjee2001.tmm	NuttGBM	64	100	100	100	100	0	carcinoid	normal lung	20	17	carcinoid_normal lung	0	0	1000	1
Bhattacharjee2001.tmm	NuttAO	64	100	100	100	100	0	carcinoid	normal lung	20	17	carcinoid_normal lung	0	0	1000	1
Bhattacharjee2001.tmm	GDS232	137	100	100	100	100	0	carcinoid	normal lung	20	17	carcinoid_normal lung	0	0	1000	1
Bhattacharjee2001.tmm	full	12600	100	100	100	100	0	carcinoid	normal lung	20	17	carcinoid_normal lung	0	0	1000	1
Bhattacharjee2001.tmm	POMEROY-3	128	97.3	100	95	97.44	0	carcinoid	normal lung	20	17	carcinoid_normal lung	0	0	1000	2
Bhattacharjee2001.tmm	GDS183	37	97.3	95.24	100	97.56	0	carcinoid	normal lung	20	17	carcinoid_normal lung	0	0	1000	2
Bhattacharjee2001.tmm	POMEROY-0	108	94.59	100	90	94.74	0	carcinoid	normal lung	20	17	carcinoid_normal lung	0	0	1000	3
Bhattacharjee2001.tmm	Rhodes2004	81	91.89	100	85	91.89	0	carcinoid	normal lung	20	17	carcinoid_normal lung	0	0	1000	4
Bhattacharjee2001.tmm	HM10	13	89.19	94.44	85	89.47	0	carcinoid	normal lung	20	17	carcinoid_normal lung	0	0	1000	5
Bhattacharjee2001.tmm	NC01-2000	105	51.35	75	15	25	0	carcinoid	normal lung	20	17	carcinoid_normal lung	63.3	633	1000	6
Nutt2003_1.res	POMEROY-400	369	90.48	87.5	100	93.33	0	classic glioblastoma	classic anaplastic oligodendroglioma	14	7	classic glioblastoma_classic anaplastic oligodendroglioma	0.3	3	1000	1
Nutt2003_1.res	full	12625	90.48	87.5	100	93.33	0	classic glioblastoma	classic anaplastic oligodendroglioma	14	7	classic glioblastoma_classic anaplastic oligodendroglioma	0	0	1000	1
Nutt2003_1.res	HM100	120	85.71	86.67	92.86	89.66	0	classic glioblastoma	classic anaplastic oligodendroglioma	14	7	classic glioblastoma_classic anaplastic oligodendroglioma	0.6	6	1000	2
Nutt2003_1.res	HM200	229	85.71	86.67	92.86	89.66	0	classic glioblastoma	classic anaplastic oligodendroglioma	14	7	classic glioblastoma_classic anaplastic oligodendroglioma	0.1	1	1000	2
Nutt2003_1.res	NuttAO	64	85.71	86.67	92.86	89.66	0	classic glioblastoma	classic anaplastic oligodendroglioma	14	7	classic glioblastoma_classic anaplastic oligodendroglioma	0.4	4	1000	2
Nutt2003_1.res	HM50	66	80.95	85.71	85.71	85.71	0	classic glioblastoma	classic anaplastic oligodendroglioma	14	7	classic glioblastoma_classic anaplastic oligodendroglioma	1.4	14	1000	3
Nutt2003_1.res	POMEROY-0	109	80.95	81.25	92.86	86.67	0	classic glioblastoma	classic anaplastic oligodendroglioma	14	7	classic glioblastoma_classic anaplastic oligodendroglioma	1	10	1000	3
Nutt2003_1.res	GDS1070	114	80.95	77.78	100	87.5	0	classic glioblastoma	classic anaplastic oligodendroglioma	14	7	classic glioblastoma_classic anaplastic oligodendroglioma	1.3	13	1000	3
Nutt2003_1.res	POMEROY-2	139	76.19	80	85.71	82.76	0	classic glioblastoma	classic anaplastic oligodendroglioma	14	7	classic glioblastoma_classic anaplastic oligodendroglioma	2.6	26	1000	4
Nutt2003_1.res	POMEROY-1	137	71.43	72.22	92.86	81.25	0	classic glioblastoma	classic anaplastic oligodendroglioma	14	7	classic glioblastoma_classic anaplastic oligodendroglioma	9.3	93	1000	5
Nutt2003_1.res	van'tVeer2002	106	71.43	75	85.71	80	0	classic glioblastoma	classic anaplastic oligodendroglioma	14	7	classic glioblastoma_classic anaplastic oligodendroglioma	13	130	1000	5
Nutt2003_1.res	NuttGBM	64	71.43	90	64.29	75	0	classic glioblastoma	classic anaplastic oligodendroglioma	14	7	classic glioblastoma_classic anaplastic oligodendroglioma	6.9	69	1000	5
Nutt2003_1.res	POMEROY-4	96	66.67	66.67	100	80	0	classic glioblastoma	classic anaplastic oligodendroglioma	14	7	classic glioblastoma_classic anaplastic oligodendroglioma	36.8	368	1000	6
Nutt2003_1.res	NC01-2000	105	66.67	66.67	100	80	0	classic glioblastoma	classic anaplastic oligodendroglioma	14	7	classic glioblastoma_classic anaplastic oligodendroglioma	49.4	494	1000	6
Nutt2003_1.res	GDS183	37	61.9	65	92.86	76.47	0	classic glioblastoma	classic anaplastic oligodendroglioma	14	7	classic glioblastoma_classic anaplastic oligodendroglioma	66.7	667	1000	7
Nutt2003_1.res	HM10	13	57.14	63.16	85.71	72.73	0	classic glioblastoma	classic anaplastic oligodendroglioma	14	7	classic glioblastoma_classic anaplastic oligodendroglioma	87.3	873	1000	8
Nutt2003_1.res	POMEROY-3	128	57.14	63.16	85.71	72.73	0	classic glioblastoma	classic anaplastic oligodendroglioma	14	7	classic glioblastoma_classic anaplastic oligodendroglioma	94.8	948	1000	8
Nutt2003_1.res	Rhodes2004	81	57.14	63.16	85.71	72.73	0	classic glioblastoma	classic anaplastic oligodendroglioma	14	7	classic glioblastoma_classic anaplastic oligodendroglioma	90.5	905	1000	8
Nutt2003_1.res	GDS232	138	47.62	58.82	71.43	64.51	0	classic glioblastoma	classic anaplastic oligodendroglioma	14	7	classic glioblastoma_classic anaplastic oligodendroglioma	99.7	997	1000	9
GDS1263.soft	HM100	88	56.25	61.54	80	69.57	0	colorectal tumor without recurrence	colorectal tumor with recurrence	10	6	colorectal tumor without recurrence_colorectal tumor with recurrence	48.6	486	1000	1
GDS1263.soft	POMEROY-4	72	56.25	60	90	72	0	colorectal tumor without recurrence	colorectal tumor with recurrence	10	6	colorectal tumor without recurrence_colorectal tumor with recurrence	47.9	479	1000	1
GDS1263.soft	NC01-2000	140	56.25	60	90	72	0	colorectal tumor without recurrence	colorectal tumor with recurrence	10	6	colorectal tumor without recurrence_colorectal tumor with recurrence	48.7	487	1000	1
GDS1263.soft	GDS183	25	56.25	61.54	80	69.57	0	colorectal tumor without recurrence	colorectal tumor with recurrence	10	6	colorectal tumor without recurrence_colorectal tumor with recurrence	46.4	464	1000	1
GDS1263.soft	full	19201	56.25	60	90	72	0	colorectal tumor without recurrence	colorectal tumor with recurrence	10	6	colorectal tumor without recurrence_colorectal tumor with recurrence	0	0	1000	1
GDS1263.soft	HM200	168	50	57.14	80	66.66	0	colorectal tumor without recurrence	colorectal tumor with recurrence	10	6	colorectal tumor without recurrence_colorectal tumor with recurrence	77.4	774	1000	2
GDS1263.soft	POMEROY-0	77	50	57.14	80	66.66	0	colorectal tumor without recurrence	colorectal tumor with recurrence	10	6	colorectal tumor without recurrence_colorectal tumor with recurrence	71.9	719	1000	2
GDS1263.soft	POMEROY-1	83	50	57.14	80	66.66	0	colorectal tumor without recurrence	colorectal tumor with recurrence	10	6	colorectal tumor without recurrence_colorectal tumor with recurrence	72.7	727	1000	2
GDS1263.soft	POMEROY-2	94	50	57.14	80	66.66	0	colorectal tumor without recurrence	colorectal tumor with recurrence	10	6	colorectal tumor without recurrence_colorectal tumor with recurrence	73.4	734	1000	2
GDS1263.soft	POMEROY-3	82	50	57.14	80	66.66	0	colorectal tumor without recurrence	colorectal tumor with recurrence	10	6	colorectal tumor without recurrence_colorectal tumor with recurrence	71.5	715	1000	2
GDS1263.soft	POMEROY-400	235	50	57.14	80	66.66	0	colorectal tumor without recurrence	colorectal tumor with recurrence	10	6	colorectal tumor without recurrence_colorectal tumor with recurrence	76.5	765	1000	2
GDS1263.soft	NuttAO	38	50	57.14	80	66.66	0	colorectal tumor without recurrence	colorectal tumor with recurrence	10	6	colorectal tumor without recurrence_colorectal tumor with recurrence	66.2	662	1000	2
GDS1263.soft	GDS232	64	50	57.14	80	66.66	0	colorectal tumor without recurrence	colorectal tumor with recurrence	10	6	colorectal tumor without recurrence_colorectal tumor with recurrence	78.3	783	1000	2
GDS1263.soft	HM10	13	43.75	53.85	70	60.87	0	colorectal tumor without recurrence	colorectal tumor with recurrence	10	6	colorectal tumor without recurrence_colorectal tumor with recurrence	81.9	819	1000	3
GDS1263.soft	HM50	47	43.75	53.85	70	60.87	0	colorectal tumor without recurrence	colorectal tumor with recurrence	10	6	colorectal tumor without recurrence_colorectal tumor with recurrence	86.7	867	1000	3
GDS1263.soft	van'tVeer2002	80	43.75	53.85	70	60.87	0	colorectal tumor without recurrence	colorectal tumor with recurrence	10	6	colorectal tumor without recurrence_colorectal tumor with recurrence	87.9	879	1000	3
GDS1263.soft	Rhodes2004	49	43.75	53.85	70	60.87	0	colorectal tumor without recurrence	colorectal tumor with recurrence	10	6	colorectal tumor without recurrence_colorectal tumor with recurrence	88.4	884	1000	3
GDS1263.soft	NuttGBM	37	43.75	53.85	70	60.87	0	colorectal tumor without recurrence	colorectal tumor with recurrence	10	6	colorectal tumor without recurrence_colorectal tumor with recurrence	85.3	853	1000	3
GDS1263.soft	GDS1070	73	37.5	50	60	54.55	0	colorectal tumor without recurrence	colorectal tumor with recurrence	10	6	colorectal tumor without recurrence_colorectal tumor with recurrence	97.1	971	1000	4
GDS1070.soft	GDS1070	114	84.62	86.67	86.67	86.67	0	late stage with metastasis	late stage no metastasis	15	11	late stage with metastasis_late stage no metastasis	0.2	2	1000	1
GDS1070.soft	POMEROY-1	137	76.92	76.47	86.67	81.25	0	late stage with metastasis	late stage no metastasis	15	11	late stage with metastasis_late stage no metastasis	1.2	12	1000	2
GDS1070.soft	NuttGBM	64	76.92	76.47	86.67	81.25	0	late stage with metastasis	late stage no metastasis	15	11	late stage with metastasis_late stage no metastasis	1.9	19	1000	2
GDS1070.soft	GDS183	37	65.38	71.43	66.67	68.97	0	late stage with metastasis	late stage no metastasis	15	11	late stage with metastasis_late stage no metastasis	9.2	92	1000	3
GDS1070.soft	HM10	13	57.69	61.11	73.33	66.66	0	late stage with metastasis	late stage no metastasis	15	11	late stage with metastasis_late stage no metastasis	33.2	332	1000	4
GDS1070.soft	HM200	230	53.85	57.14	80	66.66	0	late stage with metastasis	late stage no metastasis	15	11	late stage with metastasis_late stage no metastasis	39.6	396	1000	5
GDS1070.soft	HM50	66	50	56.25	60	58.06	0	late stage with metastasis	late stage no metastasis	15	11	late stage with metastasis_late stage no metastasis	51.6	516	1000	6
GDS1070.soft	POMEROY-3	128	50	55.56	66.67	60.61	0	late stage with metastasis	late stage no metastasis	15	11	late stage with metastasis_late stage no metastasis	49.9	499	1000	6
GDS1070.soft	full	12651	50	55	73.33	62.86	0	late stage with metastasis	late stage no metastasis	15	11	late stage with metastasis_late stage no metastasis	54.6	546	1000	6
GDS1070.soft	HM100	120	46.15	52.63	66.67	58.82	0	late stage with metastasis	late stage no metastasis	15	11	late stage with metastasis_late stage no metastasis	61.1	611	1000	7
GDS1070.soft	GDS232	139	46.15	52.63	66.67	58.82	0	late stage with metastasis	late stage no metastasis	15	11	late stage with metastasis_late stage no metastasis	61.8	618	1000	7
GDS1070.soft	POMEROY-0	110	42.31	50	53.33	51.61	0	late stage with metastasis	late stage no metastasis	15	11	late stage with metastasis_late stage no metastasis	75.6	756	1000	8
GDS1070.soft	POMEROY-4	96	42.31	50	60	54.55	0	late stage with metastasis	late stage no metastasis	15	11	late stage with metastasis_late stage no metastasis	73.9	739	1000	8
GDS1070.soft	POMEROY-400	370	42.31	50	66.67	57.14	0	late stage with metastasis	late stage no metastasis	15	11	late stage with metastasis_late stage no metastasis	78.9	789	1000	8
GDS1070.soft	NC01-2000	105	38.46	47.06	53.33	50	0	late stage with metastasis	late stage no metastasis	15	11	late stage with metastasis_late stage no metastasis	85	850	1000	9
GDS1070.soft	NuttAO	64	38.46	47.62	66.67	55.56	0	late stage with metastasis	late stage no metastasis	15	11	late stage with metastasis_late stage no metastasis	80	800	1000	9
GDS1070.soft	van'tVeer2002	106	30.77	41.18	46.67	43.75	0	late stage with metastasis	late stage no metastasis	15	11	late stage with metastasis_late stage no metastasis	96.2	962	1000	10
GDS1070.soft	Rhodes2004	81	30.77	42.11	53.33	47.06	0	late stage with metastasis	late stage no metastasis	15	11	late stage with metastasis_late stage no metastasis	96.7	967	1000	10
GDS1070.soft	POMEROY-2	139	26.92	38.89	46.67	42.43	0	late stage with metastasis	late stage no metastasis	15	11	late stage with metastasis_late stage no metastasis	99.1	991	1000	11
Pomeroy2002_A2.res	POMEROY-1	104	98.57	100	98.33	99.16	0	medulloblastoma	malignant glioma	60	10	medulloblastoma_malignant glioma	0	0	1000	1
Pomeroy2002_A2.res	HM200	175	97.14	96.77	100	98.36	0	medulloblastoma	malignant glioma	60	10	medulloblastoma_malignant glioma	0	0	1000	2
Pomeroy2002_A2.res	full	7129	97.14	96.77	100	98.36	0	medulloblastoma	malignant glioma	60	10	medulloblastoma_malignant glioma	0	0	1000	2
Pomeroy2002_A2.res	HM50	56	95.71	95.24	100	97.56	0	medulloblastoma	malignant glioma	60	10	medulloblastoma_malignant glioma	0	0	1000	3
Pomeroy2002_A2.res	POMEROY-400	304	95.71	95.24	100	97.56	0	medulloblastoma	malignant glioma	60	10	medulloblastoma_malignant glioma	0	0	1000	3
Pomeroy2002_A2.res	van'tVeer2002	72	95.71	95.24	100	97.56	0	medulloblastoma	malignant glioma	60	10	medulloblastoma_malignant glioma	0	0	1000	3
Pomeroy2002_A2.res	HM10	19	94.29	95.16	98.33	96.72	0	medulloblastoma	malignant glioma	60	10	medulloblastoma_malignant glioma	0	0	1000	4
Pomeroy2002_A2.res	HM100	93	94.29	95.16	98.33	96.72	0	medulloblastoma	malignant glioma	60	10	medulloblastoma_malignant glioma	0	0	1000	4
Pomeroy2002_A2.res	POMEROY-4	103	94.29	95.16	98.33	96.72	0	medulloblastoma	malignant glioma	60	10	medulloblastoma_malignant glioma	0	0	1000	4
Pomeroy2002_A2.res	GDS183	31	94.29	93.75	100	96.77	0	medulloblastoma	malignant glioma	60	10	medulloblastoma_malignant glioma	0	0	1000	4
Pomeroy2002_A2.res	NuttGBM	43	94.29	95.16	98.33	96.72	0	medulloblastoma	malignant glioma	60	10	medulloblastoma_malignant glioma	0	0	1000	4
Pomeroy2002_A2.res	GDS232	65	94.29	96.67	96.67	96.67	0	medulloblastoma	malignant glioma	60	10	medulloblastoma_malignant glioma	0	0	1000	4
Pomeroy2002_A2.res	POMEROY-0	95	91.43	93.55	96.67	95.08	0	medulloblastoma	malignant glioma	60	10	medulloblastoma_malignant glioma	0	0	1000	5
Pomeroy2002_A2.res	GDS1070	68	91.43	95	95	95	0	medulloblastoma	malignant glioma	60	10	medulloblastoma_malignant glioma	0	0	1000	5
Pomeroy2002_A2.res	Rhodes2004	60	90	92.06	96.67	94.31	0	medulloblastoma	malignant glioma	60	10	medulloblastoma_malignant glioma	0	0	1000	6
Pomeroy2002_A2.res	POMEROY-3	108	88.57	89.39	98.33	93.65	0	medulloblastoma	malignant glioma	60	10	medulloblastoma_malignant glioma	0.2	2	1000	7
Pomeroy2002_A2.res	NC01-2000	55	88.57	89.39	98.33	93.65	0	medulloblastoma	malignant glioma	60	10	medulloblastoma_malignant glioma	1.2	12	1000	7
Pomeroy2002_A2.res	NuttAO	29	88.57	89.39	98.33	93.65	0	medulloblastoma	malignant glioma	60	10	medulloblastoma_malignant glioma	0.3	3	1000	7
Pomeroy2002_A2.res	POMEROY-2	101	87.14	90.48	95	92.68	0	medulloblastoma	malignant glioma	60	10	medulloblastoma_malignant glioma	1.7	17	1000	8
GDS232.soft	GDS232	87	95.65	92.86	100	96.3	0	metastatic	non metastatic	20	26	metastatic_non metastatic	0	0	1000	1
GDS232.soft	full	2059	95.65	92.86	100	96.3	0	metastatic	non metastatic	20	26	metastatic_non metastatic	0	0	1000	1
GDS232.soft	POMEROY-2	29	82.61	80	92.31	85.72	0	metastatic	non metastatic	20	26	metastatic_non metastatic	0	0	1000	2
GDS232.soft	POMEROY-400	65	82.61	80	92.31	85.72	0	metastatic	non metastatic	20	26	metastatic_non metastatic	0	0	1000	2
GDS232.soft	van'tVeer2002	29	82.61	80	92.31	85.72	0	metastatic	non metastatic	20	26	metastatic_non metastatic	0	0	1000	2
GDS232.soft	HM200	32	78.26	75	92.31	82.76	0	metastatic	non metastatic	20	26	metastatic_non metastatic	0	0	1000	3
GDS232.soft	POMEROY-1	28	78.26	75	92.31	82.76	0	metastatic	non metastatic	20	26	metastatic_non metastatic	0.5	5	1000	3
GDS232.soft	POMEROY-0	26	69.57	68.75	84.62	75.86	0	metastatic	non metastatic	20	26	metastatic_non metastatic	2.7	27	1000	4
GDS232.soft	GDS1070	31	69.57	66.67	92.31	77.42	0	metastatic	non metastatic	20	26	metastatic_non metastatic	3.7	37	1000	4
GDS232.soft	POMEROY-3	26	67.39	70.37	73.08	71.7	0	metastatic	non metastatic	20	26	metastatic_non metastatic	3.5	35	1000	5
GDS232.soft	GDS183	5	60.87	59.09	100	74.28	0	metastatic	non metastatic	20	26	metastatic_non metastatic	14.9	149	1000	6
GDS232.soft	NuttAO	7	60.87	60	92.31	72.73	0	metastatic	non metastatic	20	26	metastatic_non metastatic	17.1	171	1000	6
GDS232.soft	POMEROY-4	18	56.52	66.67	46.15	54.54	0	metastatic	non metastatic	20	26	metastatic_non metastatic	36.9	369	1000	7
GDS232.soft	NuttGBM	12	56.52	57.89	84.62	68.75	0	metastatic	non metastatic	20	26	metastatic_non metastatic	29.1	291	1000	7
GDS232.soft	HM10	1	54.35	55.56	96.15	70.43	0	metastatic	non metastatic	20	26	metastatic_non metastatic	13.5	135	1000	8
GDS232.soft	Rhodes2004	11	52.17	56.25	69.23	62.07	0	metastatic	non metastatic	20	26	metastatic_non metastatic	49.1	491	1000	9
GDS232.soft	HM50	8	50	53.85	80.77	64.62	0	metastatic	non metastatic	20	26	metastatic_non metastatic	60.1	601	1000	10
GDS232.soft	HM100	14	50	55.17	61.54	58.18	0	metastatic	non metastatic	20	26	metastatic_non metastatic	55.9	559	1000	10
GDS232.soft	NC01-2000	15	47.83	52.38	84.62	64.71	0	metastatic	non metastatic	20	26	metastatic_non metastatic	81.6	816	1000	11
Armstrong2002.res	POMEROY-2	139	100	100	100	100	0	mixed-lineage leukemia	acute lymphoblastic leukemia	20	24	mixed-lineage leukemia_acute lymphoblastic leukemia	0	0	1000	1
Armstrong2002.res	full	12582	100	100	100	100	0	mixed-lineage leukemia	acute lymphoblastic leukemia	20	24	mixed-lineage leukemia_acute lymphoblastic leukemia	0	0	1000	1
Armstrong2002.res	POMEROY-3	128	95.45	100	91.67	95.65	0	mixed-lineage leukemia	acute lymphoblastic leukemia	20	24	mixed-lineage leukemia_acute lymphoblastic leukemia	0	0	1000	2
Armstrong2002.res	POMEROY-1	137	93.18	88.89	100	94.12	0	mixed-lineage leukemia	acute lymphoblastic leukemia	20	24	mixed-lineage leukemia_acute lymphoblastic leukemia	0	0	1000	3
Armstrong2002.res	GDS1070	114	93.18	92	95.83	93.88	0	mixed-lineage leukemia	acute lymphoblastic leukemia	20	24	mixed-lineage leukemia_acute lymphoblastic leukemia	0	0	1000	3
Armstrong2002.res	van'tVeer2002	106	90.91	91.67	91.67	91.67	0	mixed-lineage leukemia	acute lymphoblastic leukemia	20	24	mixed-lineage leukemia_acute lymphoblastic leukemia	0	0	1000	4
Armstrong2002.res	GDS232	137	90.91	88.46	95.83	92	0	mixed-lineage leukemia	acute lymphoblastic leukemia	20	24	mixed-lineage leukemia_acute lymphoblastic leukemia	0	0	1000	4
Armstrong2002.res	Rhodes2004	81	88.64	91.3	87.5	89.36	0	mixed-lineage leukemia	acute lymphoblastic leukemia	20	24	mixed-lineage leukemia_acute lymphoblastic leukemia	0	0	1000	5
Armstrong2002.res	HM100	120	86.36	84.62	91.67	88	0	mixed-lineage leukemia	acute lymphoblastic leukemia	20	24	mixed-lineage leukemia_acute lymphoblastic leukemia	0	0	1000	6
Armstrong2002.res	HM200	228	86.36	87.5	87.5	87.5	0	mixed-lineage leukemia	acute lymphoblastic leukemia	20	24	mixed-lineage leukemia_acute lymphoblastic leukemia	0	0	1000	6
Armstrong2002.res	POMEROY-0	108	86.36	90.91	83.33	86.96	0	mixed-lineage leukemia	acute lymphoblastic leukemia	20	24	mixed-lineage leukemia_acute lymphoblastic leukemia	0	0	1000	6
Armstrong2002.res	NuttGBM	64	86.36	82.14	95.83	88.46	0	mixed-lineage leukemia	acute lymphoblastic leukemia	20	24	mixed-lineage leukemia_acute lymphoblastic leukemia	0	0	1000	6
Armstrong2002.res	HM50	66	84.09	81.48	91.67	86.28	0	mixed-lineage leukemia	acute lymphoblastic leukemia	20	24	mixed-lineage leukemia_acute lymphoblastic leukemia	0	0	1000	7
Armstrong2002.res	POMEROY-400	368	84.09	86.96	83.33	85.11	0	mixed-lineage leukemia	acute lymphoblastic leukemia	20	24	mixed-lineage leukemia_acute lymphoblastic leukemia	0	0	1000	7
Armstrong2002.res	POMEROY-4	96	72.73	70	87.5	77.78	0	mixed-lineage leukemia	acute lymphoblastic leukemia	20	24	mixed-lineage leukemia_acute lymphoblastic leukemia	1.4	14	1000	8
Armstrong2002.res	GDS183	37	70.45	78.95	62.5	69.77	0	mixed-lineage leukemia	acute lymphoblastic leukemia	20	24	mixed-lineage leukemia_acute lymphoblastic leukemia	1.4	14	1000	9
Armstrong2002.res	NuttAO	64	70.45	72	75	73.47	0	mixed-lineage leukemia	acute lymphoblastic leukemia	20	24	mixed-lineage leukemia_acute lymphoblastic leukemia	1.3	13	1000	9
Armstrong2002.res	HM10	13	65.91	65.52	79.17	71.7	0	mixed-lineage leukemia	acute lymphoblastic leukemia	20	24	mixed-lineage leukemia_acute lymphoblastic leukemia	5.7	57	1000	10
Armstrong2002.res	NC01-2000	105	50	53.85	58.33	56	0	mixed-lineage leukemia	acute lymphoblastic leukemia	20	24	mixed-lineage leukemia_acute lymphoblastic leukemia	46.9	469	1000	11
Armstrong2002.res	POMEROY-3	128	97.92	96.55	100	98.24	0	mixed-lineage leukemia	acute myelogenous leukemia	20	28	mixed-lineage leukemia_acute myelogenous leukemia	0	0	1000	1
Armstrong2002.res	HM200	228	95.83	96.43	96.43	96.43	0	mixed-lineage leukemia	acute myelogenous leukemia	20	28	mixed-lineage leukemia_acute myelogenous leukemia	0	0	1000	2
Armstrong2002.res	POMEROY-0	108	95.83	93.33	100	96.55	0	mixed-lineage leukemia	acute myelogenous leukemia	20	28	mixed-lineage leukemia_acute myelogenous leukemia	0	0	1000	2
Armstrong2002.res	POMEROY-4	96	95.83	96.43	96.43	96.43	0	mixed-lineage leukemia	acute myelogenous leukemia	20	28	mixed-lineage leukemia_acute myelogenous leukemia	0	0	1000	2
Armstrong2002.res	GDS232	137	95.83	100	92.86	96.3	0	mixed-lineage leukemia	acute myelogenous leukemia	20	28	mixed-lineage leukemia_acute myelogenous leukemia	0	0	1000	2
Armstrong2002.res	full	12582	95.83	96.43	96.43	96.43	0	mixed-lineage leukemia	acute myelogenous leukemia	20	28	mixed-lineage leukemia_acute myelogenous leukemia	0	0	1000	2
Armstrong2002.res	HM100	120	93.75	93.1	96.43	94.74	0	mixed-lineage leukemia	acute myelogenous leukemia	20	28	mixed-lineage leukemia_acute myelogenous leukemia	0	0	1000	3
Armstrong2002.res	POMEROY-1	137	93.75	93.1	96.43	94.74	0	mixed-lineage leukemia	acute myelogenous leukemia	20	28	mixed-lineage leukemia_acute myelogenous leukemia	0	0	1000	3
Armstrong2002.res	POMEROY-2	139	93.75	93.1	96.43	94.74	0	mixed-lineage leukemia	acute myelogenous leukemia	20	28	mixed-lineage leukemia_acute myelogenous leukemia	0	0	1000	3
Armstrong2002.res	POMEROY-400	368	93.75	96.3	92.86	94.55	0	mixed-lineage leukemia	acute myelogenous leukemia	20	28	mixed-lineage leukemia_acute myelogenous leukemia	0	0	1000	3
Armstrong2002.res	Rhodes2004	81	93.75	96.3	92.86	94.55	0	mixed-lineage leukemia	acute myelogenous leukemia	20	28	mixed-lineage leukemia_acute myelogenous leukemia	0	0	1000	3
Armstrong2002.res	GDS1070	114	93.75	96.3	92.86	94.55	0	mixed-lineage leukemia	acute myelogenous leukemia	20	28	mixed-lineage leukemia_acute myelogenous leukemia	0	0	1000	3
Armstrong2002.res	van'tVeer2002	106	91.67	90	96.43	93.1	0	mixed-lineage leukemia	acute myelogenous leukemia	20	28	mixed-lineage leukemia_acute myelogenous leukemia	0	0	1000	4
Armstrong2002.res	NuttGBM	64	91.67	92.86	92.86	92.86	0	mixed-lineage leukemia	acute myelogenous leukemia	20	28	mixed-lineage leukemia_acute myelogenous leukemia	0	0	1000	4
Armstrong2002.res	HM50	66	89.58	89.66	92.86	91.23	0	mixed-lineage leukemia	acute myelogenous leukemia	20	28	mixed-lineage leukemia_acute myelogenous leukemia	0	0	1000	5
Armstrong2002.res	NuttAO	64	85.42	81.82	96.43	88.53	0	mixed-lineage leukemia	acute myelogenous leukemia	20	28	mixed-lineage leukemia_acute myelogenous leukemia	0	0	1000	6
Armstrong2002.res	HM10	13	81.25	82.76	85.71	84.21	0	mixed-lineage leukemia	acute myelogenous leukemia	20	28	mixed-lineage leukemia_acute myelogenous leukemia	0	0	1000	7
Armstrong2002.res	GDS183	37	81.25	85.19	82.14	83.64	0	mixed-lineage leukemia	acute myelogenous leukemia	20	28	mixed-lineage leukemia_acute myelogenous leukemia	0.1	1	1000	7
Armstrong2002.res	NC01-2000	105	77.08	90.48	67.86	77.55	0	mixed-lineage leukemia	acute myelogenous leukemia	20	28	mixed-lineage leukemia_acute myelogenous leukemia	0	0	1000	8
GDS978.soft	POMEROY-1	125	68.09	68.18	96.77	80	0	no lymph node metastasis	lymph node metastasis	16	31	no lymph node metastasis_lymph node metastasis	13.4	134	1000	1
GDS978.soft	NC01-2000	90	68.09	69.05	93.55	79.45	0	no lymph node metastasis	lymph node metastasis	16	31	no lymph node metastasis_lymph node metastasis	15.4	154	1000	1
GDS978.soft	GDS1070	72	68.09	68.18	96.77	80	0	no lymph node metastasis	lymph node metastasis	16	31	no lymph node metastasis_lymph node metastasis	13.4	134	1000	1
GDS978.soft	POMEROY-0	72	65.96	69.23	87.1	77.14	0	no lymph node metastasis	lymph node metastasis	16	31	no lymph node metastasis_lymph node metastasis	22.4	224	1000	2
GDS978.soft	van'tVeer2002	75	65.96	67.44	93.55	78.38	0	no lymph node metastasis	lymph node metastasis	16	31	no lymph node metastasis_lymph node metastasis	25.1	251	1000	2
GDS978.soft	NuttGBM	41	65.96	68.29	90.32	77.78	0	no lymph node metastasis	lymph node metastasis	16	31	no lymph node metastasis_lymph node metastasis	23.4	234	1000	2
GDS978.soft	POMEROY-3	104	63.83	65.22	96.77	77.92	0	no lymph node metastasis	lymph node metastasis	16	31	no lymph node metastasis_lymph node metastasis	45.1	451	1000	3
GDS978.soft	POMEROY-4	80	63.83	65.91	93.55	77.33	0	no lymph node metastasis	lymph node metastasis	16	31	no lymph node metastasis_lymph node metastasis	41.5	415	1000	3
GDS978.soft	HM200	205	61.7	65.12	90.32	75.68	0	no lymph node metastasis	lymph node metastasis	16	31	no lymph node metastasis_lymph node metastasis	75.3	753	1000	4
GDS978.soft	POMEROY-400	133	61.7	65.12	90.32	75.68	0	no lymph node metastasis	lymph node metastasis	16	31	no lymph node metastasis_lymph node metastasis	67.3	673	1000	4
GDS978.soft	GDS183	41	61.7	65.85	87.1	75	0	no lymph node metastasis	lymph node metastasis	16	31	no lymph node metastasis_lymph node metastasis	53.6	536	1000	4
GDS978.soft	GDS232	49	61.7	64.44	93.55	76.31	0	no lymph node metastasis	lymph node metastasis	16	31	no lymph node metastasis_lymph node metastasis	64.7	647	1000	4
GDS978.soft	full	15390	61.7	64.44	93.55	76.31	0	no lymph node metastasis	lymph node metastasis	16	31	no lymph node metastasis_lymph node metastasis	18.9	189	1000	4
GDS978.soft	HM50	64	59.57	63.64	90.32	74.67	0	no lymph node metastasis	lymph node metastasis	16	31	no lymph node metastasis_lymph node metastasis	79.7	797	1000	5
GDS978.soft	HM100	97	59.57	63.64	90.32	74.67	0	no lymph node metastasis	lymph node metastasis	16	31	no lymph node metastasis_lymph node metastasis	81.6	816	1000	5
GDS978.soft	NuttAO	33	59.57	64.29	87.1	73.98	0	no lymph node metastasis	lymph node metastasis	16	31	no lymph node metastasis_lymph node metastasis	72.7	727	1000	5
GDS978.soft	HM10	20	57.45	62.79	87.1	72.97	0	no lymph node metastasis	lymph node metastasis	16	31	no lymph node metastasis_lymph node metastasis	90.4	904	1000	6
GDS978.soft	Rhodes2004	40	57.45	65.71	74.19	69.69	0	no lymph node metastasis	lymph node metastasis	16	31	no lymph node metastasis_lymph node metastasis	92	920	1000	6
GDS978.soft	POMEROY-2	76	51.06	60	77.42	67.61	0	no lymph node metastasis	lymph node metastasis	16	31	no lymph node metastasis_lymph node metastasis	100	1000	1000	7
Nutt2003_2.res	full	12625	82.76	77.78	93.33	84.85	0	non-classic glioblastoma	non-classic anaplastic oligodendroglioma	14	15	non-classic glioblastoma_non-classic anaplastic oligodendroglioma	0	0	1000	1
Nutt2003_2.res	HM50	66	75.86	72.22	86.67	78.79	0	non-classic glioblastoma	non-classic anaplastic oligodendroglioma	14	15	non-classic glioblastoma_non-classic anaplastic oligodendroglioma	1.7	17	1000	2
Nutt2003_2.res	NuttGBM	64	75.86	70	93.33	80	0	non-classic glioblastoma	non-classic anaplastic oligodendroglioma	14	15	non-classic glioblastoma_non-classic anaplastic oligodendroglioma	0.6	6	1000	2
Nutt2003_2.res	HM200	229	68.97	65	86.67	74.29	0	non-classic glioblastoma	non-classic anaplastic oligodendroglioma	14	15	non-classic glioblastoma_non-classic anaplastic oligodendroglioma	4.6	46	1000	3
Nutt2003_2.res	POMEROY-3	128	65.52	72.73	53.33	61.54	0	non-classic glioblastoma	non-classic anaplastic oligodendroglioma	14	15	non-classic glioblastoma_non-classic anaplastic oligodendroglioma	7.5	75	1000	4
Nutt2003_2.res	POMEROY-4	96	65.52	64.71	73.33	68.75	0	non-classic glioblastoma	non-classic anaplastic oligodendroglioma	14	15	non-classic glioblastoma_non-classic anaplastic oligodendroglioma	8.1	81	1000	4
Nutt2003_2.res	HM100	120	62.07	61.11	73.33	66.66	0	non-classic glioblastoma	non-classic anaplastic oligodendroglioma	14	15	non-classic glioblastoma_non-classic anaplastic oligodendroglioma	10.4	104	1000	5
Nutt2003_2.res	Rhodes2004	81	62.07	60	80	68.57	0	non-classic glioblastoma	non-classic anaplastic oligodendroglioma	14	15	non-classic glioblastoma_non-classic anaplastic oligodendroglioma	14.9	149	1000	5
Nutt2003_2.res	GDS232	138	58.62	57.14	80	66.66	0	non-classic glioblastoma	non-classic anaplastic oligodendroglioma	14	15	non-classic glioblastoma_non-classic anaplastic oligodendroglioma	17.3	173	1000	6
Nutt2003_2.res	POMEROY-1	137	55.17	57.14	53.33	55.17	0	non-classic glioblastoma	non-classic anaplastic oligodendroglioma	14	15	non-classic glioblastoma_non-classic anaplastic oligodendroglioma	25.4	254	1000	7
Nutt2003_2.res	POMEROY-0	109	51.72	52.94	60	56.25	0	non-classic glioblastoma	non-classic anaplastic oligodendroglioma	14	15	non-classic glioblastoma_non-classic anaplastic oligodendroglioma	36.9	369	1000	8
Nutt2003_2.res	HM10	13	48.28	50	73.33	59.46	0	non-classic glioblastoma	non-classic anaplastic oligodendroglioma	14	15	non-classic glioblastoma_non-classic anaplastic oligodendroglioma	43.9	439	1000	9
Nutt2003_2.res	NuttAO	64	48.28	50	33.33	40	0	non-classic glioblastoma	non-classic anaplastic oligodendroglioma	14	15	non-classic glioblastoma_non-classic anaplastic oligodendroglioma	48.4	484	1000	9
Nutt2003_2.res	POMEROY-400	369	41.38	43.75	46.67	45.16	0	non-classic glioblastoma	non-classic anaplastic oligodendroglioma	14	15	non-classic glioblastoma_non-classic anaplastic oligodendroglioma	57.4	574	1000	10
Nutt2003_2.res	NC01-2000	105	41.38	0	0	0	0	non-classic glioblastoma	non-classic anaplastic oligodendroglioma	14	15	non-classic glioblastoma_non-classic anaplastic oligodendroglioma	51.5	515	1000	10
Nutt2003_2.res	van'tVeer2002	106	37.93	42.11	53.33	47.06	0	non-classic glioblastoma	non-classic anaplastic oligodendroglioma	14	15	non-classic glioblastoma_non-classic anaplastic oligodendroglioma	65.7	657	1000	11
Nutt2003_2.res	GDS1070	114	34.48	35.71	33.33	34.48	0	non-classic glioblastoma	non-classic anaplastic oligodendroglioma	14	15	non-classic glioblastoma_non-classic anaplastic oligodendroglioma	73.9	739	1000	12
Nutt2003_2.res	POMEROY-2	139	31.03	35.29	40	37.5	0	non-classic glioblastoma	non-classic anaplastic oligodendroglioma	14	15	non-classic glioblastoma_non-classic anaplastic oligodendroglioma	80.2	802	1000	13
Nutt2003_2.res	GDS183	37	0	0	0	0	0	non-classic glioblastoma	non-classic anaplastic oligodendroglioma	14	15	non-classic glioblastoma_non-classic anaplastic oligodendroglioma	100	1000	1000	14
Ramaswamy2001.res	HM10	21	94.44	100	90.91	95.24	0	normal bladder	bladder tumor	7	11	normal bladder_bladder tumor	0	0	1000	1
Ramaswamy2001.res	HM50	58	88.89	84.62	100	91.67	0	normal bladder	bladder tumor	7	11	normal bladder_bladder tumor	0	0	1000	2
Ramaswamy2001.res	NuttAO	30	88.89	84.62	100	91.67	0	normal bladder	bladder tumor	7	11	normal bladder_bladder tumor	0	0	1000	2
Ramaswamy2001.res	HM100	98	83.33	78.57	100	88	0	normal bladder	bladder tumor	7	11	normal bladder_bladder tumor	0.4	4	1000	3
Ramaswamy2001.res	HM200	181	83.33	78.57	100	88	0	normal bladder	bladder tumor	7	11	normal bladder_bladder tumor	0	0	1000	3
Ramaswamy2001.res	POMEROY-400	305	83.33	78.57	100	88	0	normal bladder	bladder tumor	7	11	normal bladder_bladder tumor	0.5	5	1000	3
Ramaswamy2001.res	full	16063	77.78	73.33	100	84.61	0	normal bladder	bladder tumor	7	11	normal bladder_bladder tumor	1	1	100	0
Ramaswamy2001.res	GDS1070	72	77.78	73.33	100	84.61	0	normal bladder	bladder tumor	7	11	normal bladder_bladder tumor	0.8	8	1000	4
Ramaswamy2001.res	GDS183	31	77.78	73.33	100	84.61	0	normal bladder	bladder tumor	7	11	normal bladder_bladder tumor	1.4	14	1000	4
Ramaswamy2001.res	NuttGBM	44	77.78	73.33	100	84.61	0	normal bladder	bladder tumor	7	11	normal bladder_bladder tumor	2.3	23	1000	4
Ramaswamy2001.res	POMEROY-0	100	77.78	76.92	90.91	83.33	0	normal bladder	bladder tumor	7	11	normal bladder_bladder tumor	1.5	15	1000	4
Ramaswamy2001.res	POMEROY-2	102	77.78	73.33	100	84.61	0	normal bladder	bladder tumor	7	11	normal bladder_bladder tumor	2.7	27	1000	4
Ramaswamy2001.res	POMEROY-3	112	77.78	73.33	100	84.61	0	normal bladder	bladder tumor	7	11	normal bladder_bladder tumor	1.7	17	1000	4
Ramaswamy2001.res	Rhodes2004	61	77.78	73.33	100	84.61	0	normal bladder	bladder tumor	7	11	normal bladder_bladder tumor	6.5	65	1000	4
Ramaswamy2001.res	van'tVeer2002	79	77.78	73.33	100	84.61	0	normal bladder	bladder tumor	7	11	normal bladder_bladder tumor	2.6	26	1000	4
Ramaswamy2001.res	GDS232	65	72.22	68.75	100	81.48	0	normal bladder	bladder tumor	7	11	normal bladder_bladder tumor	4.8	48	1000	5
Ramaswamy2001.res	POMEROY-1	107	72.22	68.75	100	81.48	0	normal bladder	bladder tumor	7	11	normal bladder_bladder tumor	5.7	57	1000	5
Ramaswamy2001.res	POMEROY-4	106	72.22	71.43	90.91	80	0	normal bladder	bladder tumor	7	11	normal bladder_bladder tumor	3.8	38	1000	5
Ramaswamy2001.res	NC01-2000	56	61.11	61.11	100	75.86	0	normal bladder	bladder tumor	7	11	normal bladder_bladder tumor	68.7	687	1000	6
Ramaswamy2001.res	HM100	98	86.67	83.33	100	90.91	0	normal brain	glioblastoma	5	10	normal brain_glioblastoma	0.4	4	1000	1
Ramaswamy2001.res	GDS232	65	86.67	83.33	100	90.91	0	normal brain	glioblastoma	5	10	normal brain_glioblastoma	0.8	8	1000	1
Ramaswamy2001.res	HM50	58	80	76.92	100	86.95	0	normal brain	glioblastoma	5	10	normal brain_glioblastoma	2.1	21	1000	2
Ramaswamy2001.res	HM200	181	80	76.92	100	86.95	0	normal brain	glioblastoma	5	10	normal brain_glioblastoma	0.5	5	1000	2
Ramaswamy2001.res	POMEROY-0	100	80	76.92	100	86.95	0	normal brain	glioblastoma	5	10	normal brain_glioblastoma	0.9	9	1000	2
Ramaswamy2001.res	POMEROY-1	107	80	76.92	100	86.95	0	normal brain	glioblastoma	5	10	normal brain_glioblastoma	5	50	1000	2
Ramaswamy2001.res	POMEROY-2	102	80	76.92	100	86.95	0	normal brain	glioblastoma	5	10	normal brain_glioblastoma	1.1	11	1000	2
Ramaswamy2001.res	van'tVeer2002	79	80	76.92	100	86.95	0	normal brain	glioblastoma	5	10	normal brain_glioblastoma	3	30	1000	2
Ramaswamy2001.res	Rhodes2004	61	80	76.92	100	86.95	0	normal brain	glioblastoma	5	10	normal brain_glioblastoma	1.3	13	1000	2
Ramaswamy2001.res	GDS1070	72	80	76.92	100	86.95	0	normal brain	glioblastoma	5	10	normal brain_glioblastoma	2.7	27	1000	2
Ramaswamy2001.res	full	16063	80	76.92	100	86.95	0	normal brain	glioblastoma	5	10	normal brain_glioblastoma	4	4	100	0
Ramaswamy2001.res	POMEROY-3	112	73.33	71.43	100	83.33	0	normal brain	glioblastoma	5	10	normal brain_glioblastoma	6.1	61	1000	3
Ramaswamy2001.res	POMEROY-4	106	73.33	71.43	100	83.33	0	normal brain	glioblastoma	5	10	normal brain_glioblastoma	11.4	114	1000	3
Ramaswamy2001.res	POMEROY-400	305	73.33	75	90	81.82	0	normal brain	glioblastoma	5	10	normal brain_glioblastoma	5.5	55	1000	3
Ramaswamy2001.res	NC01-2000	56	73.33	71.43	100	83.33	0	normal brain	glioblastoma	5	10	normal brain_glioblastoma	5.9	59	1000	3
Ramaswamy2001.res	NuttGBM	44	73.33	75	90	81.82	0	normal brain	glioblastoma	5	10	normal brain_glioblastoma	12.7	127	1000	3
Ramaswamy2001.res	NuttAO	30	73.33	75	90	81.82	0	normal brain	glioblastoma	5	10	normal brain_glioblastoma	4.3	43	1000	3
Ramaswamy2001.res	HM10	21	66.67	69.23	90	78.26	0	normal brain	glioblastoma	5	10	normal brain_glioblastoma	40.5	405	1000	4
Ramaswamy2001.res	GDS183	31	46.67	58.33	70	63.63	0	normal brain	glioblastoma	5	10	normal brain_glioblastoma	97.3	973	1000	5
rickman-glioma-data.tmm	HM50	56	98.04	97.83	100	98.9	0	normal brain	glioma	6	45	normal brain_glioma	0	0	1000	1
rickman-glioma-data.tmm	HM100	93	98.04	97.83	100	98.9	0	normal brain	glioma	6	45	normal brain_glioma	0	0	1000	1
rickman-glioma-data.tmm	HM200	175	98.04	97.83	100	98.9	0	normal brain	glioma	6	45	normal brain_glioma	0	0	1000	1
rickman-glioma-data.tmm	POMEROY-1	104	98.04	97.83	100	98.9	0	normal brain	glioma	6	45	normal brain_glioma	0	0	1000	1
rickman-glioma-data.tmm	POMEROY-400	304	98.04	97.83	100	98.9	0	normal brain	glioma	6	45	normal brain_glioma	0	0	1000	1
rickman-glioma-data.tmm	NC01-2000	55	98.04	97.83	100	98.9	0	normal brain	glioma	6	45	normal brain_glioma	0	0	1000	1
rickman-glioma-data.tmm	Rhodes2004	60	98.04	97.83	100	98.9	0	normal brain	glioma	6	45	normal brain_glioma	0	0	1000	1
rickman-glioma-data.tmm	NuttGBM	39	98.04	97.83	100	98.9	0	normal brain	glioma	6	45	normal brain_glioma	0	0	1000	1
rickman-glioma-data.tmm	full	7069	98.04	97.83	100	98.9	0	normal brain	glioma	6	45	normal brain_glioma	0	0	1000	1
rickman-glioma-data.tmm	HM10	19	96.08	95.74	100	97.82	0	normal brain	glioma	6	45	normal brain_glioma	0	0	1000	2
rickman-glioma-data.tmm	POMEROY-0	95	96.08	95.74	100	97.82	0	normal brain	glioma	6	45	normal brain_glioma	0	0	1000	2
rickman-glioma-data.tmm	GDS1070	68	96.08	97.78	97.78	97.78	0	normal brain	glioma	6	45	normal brain_glioma	0	0	1000	2
rickman-glioma-data.tmm	NuttAO	29	96.08	95.74	100	97.82	0	normal brain	glioma	6	45	normal brain_glioma	0	0	1000	2
rickman-glioma-data.tmm	POMEROY-2	101	94.12	97.73	95.56	96.63	0	normal brain	glioma	6	45	normal brain_glioma	0	0	1000	3
rickman-glioma-data.tmm	POMEROY-3	108	94.12	95.65	97.78	96.7	0	normal brain	glioma	6	45	normal brain_glioma	0	0	1000	3
rickman-glioma-data.tmm	van'tVeer2002	69	94.12	95.65	97.78	96.7	0	normal brain	glioma	6	45	normal brain_glioma	0	0	1000	3
rickman-glioma-data.tmm	GDS232	65	94.12	95.65	97.78	96.7	0	normal brain	glioma	6	45	normal brain_glioma	0.1	1	1000	3
rickman-glioma-data.tmm	POMEROY-4	103	90.2	90	100	94.74	0	normal brain	glioma	6	45	normal brain_glioma	0.4	4	1000	4
rickman-glioma-data.tmm	GDS183	31	88.24	88.24	100	93.75	0	normal brain	glioma	6	45	normal brain_glioma	91.1	911	1000	5
Ramaswamy2001.res	HM10	21	93.75	91.67	100	95.65	0	normal breast	breast adenocarcinoma	5	11	normal breast_breast adenocarcinoma	0.3	3	1000	1
Ramaswamy2001.res	HM50	58	93.75	91.67	100	95.65	0	normal breast	breast adenocarcinoma	5	11	normal breast_breast adenocarcinoma	0.4	4	1000	1
Ramaswamy2001.res	HM100	98	93.75	91.67	100	95.65	0	normal breast	breast adenocarcinoma	5	11	normal breast_breast adenocarcinoma	0.4	4	1000	1
Ramaswamy2001.res	HM200	181	93.75	91.67	100	95.65	0	normal breast	breast adenocarcinoma	5	11	normal breast_breast adenocarcinoma	0.3	3	1000	1
Ramaswamy2001.res	POMEROY-0	100	93.75	91.67	100	95.65	0	normal breast	breast adenocarcinoma	5	11	normal breast_breast adenocarcinoma	0.3	3	1000	1
Ramaswamy2001.res	POMEROY-1	107	93.75	91.67	100	95.65	0	normal breast	breast adenocarcinoma	5	11	normal breast_breast adenocarcinoma	0.4	4	1000	1
Ramaswamy2001.res	POMEROY-2	102	93.75	91.67	100	95.65	0	normal breast	breast adenocarcinoma	5	11	normal breast_breast adenocarcinoma	0.1	1	1000	1
Ramaswamy2001.res	POMEROY-400	305	93.75	91.67	100	95.65	0	normal breast	breast adenocarcinoma	5	11	normal breast_breast adenocarcinoma	0.5	5	1000	1
Ramaswamy2001.res	van'tVeer2002	79	93.75	91.67	100	95.65	0	normal breast	breast adenocarcinoma	5	11	normal breast_breast adenocarcinoma	0.2	2	1000	1
Ramaswamy2001.res	POMEROY-3	112	87.5	84.62	100	91.67	0	normal breast	breast adenocarcinoma	5	11	normal breast_breast adenocarcinoma	0.6	6	1000	2
Ramaswamy2001.res	POMEROY-4	106	87.5	84.62	100	91.67	0	normal breast	breast adenocarcinoma	5	11	normal breast_breast adenocarcinoma	1	10	1000	2
Ramaswamy2001.res	NC01-2000	56	87.5	84.62	100	91.67	0	normal breast	breast adenocarcinoma	5	11	normal breast_breast adenocarcinoma	1.8	18	1000	2
Ramaswamy2001.res	GDS183	31	87.5	84.62	100	91.67	0	normal breast	breast adenocarcinoma	5	11	normal breast_breast adenocarcinoma	0.7	7	1000	2
Ramaswamy2001.res	full	16063	87.5	84.62	100	91.67	0	normal breast	breast adenocarcinoma	5	11	normal breast_breast adenocarcinoma	0.3	3	1000	2
Ramaswamy2001.res	full	16063	87.5	84.62	100	91.67	0	normal breast	breast adenocarcinoma	5	11	normal breast_breast adenocarcinoma	0	0	100	0
Ramaswamy2001.res	Rhodes2004	61	81.25	83.33	90.91	86.96	0	normal breast	breast adenocarcinoma	5	11	normal breast_breast adenocarcinoma	1.5	15	1000	3
Ramaswamy2001.res	GDS1070	72	81.25	78.57	100	88	0	normal breast	breast adenocarcinoma	5	11	normal breast_breast adenocarcinoma	1.8	18	1000	3
Ramaswamy2001.res	NuttGBM	44	81.25	83.33	90.91	86.96	0	normal breast	breast adenocarcinoma	5	11	normal breast_breast adenocarcinoma	2.7	27	1000	3
Ramaswamy2001.res	NuttAO	30	81.25	78.57	100	88	0	normal breast	breast adenocarcinoma	5	11	normal breast_breast adenocarcinoma	1.8	18	1000	3
Ramaswamy2001.res	GDS232	65	75	76.92	90.91	83.33	0	normal breast	breast adenocarcinoma	5	11	normal breast_breast adenocarcinoma	8.7	87	1000	4
perou-portraits-data.tmm	HM200	132	100	100	100	100	0	normal breast	breast tumor	3	62	normal breast_breast tumor	0	0	1000	1
sorlie-breast-data.tmm	HM200	196	98.78	98.73	100	99.36	0	normal breast	breast tumor	4	78	normal breast_breast tumor	0	0	1000	2
sorlie-breast-data.tmm	POMEROY-1	107	98.78	98.73	100	99.36	0	normal breast	breast tumor	4	78	normal breast_breast tumor	0	0	1000	2
sorlie-breast-data.tmm	HM50	59	97.56	97.5	100	98.73	0	normal breast	breast tumor	4	78	normal breast_breast tumor	0.1	1	1000	3
sorlie-breast-data.tmm	GDS183	39	97.56	97.5	100	98.73	0	normal breast	breast tumor	4	78	normal breast_breast tumor	0	0	1000	3
perou-portraits-data.tmm	POMEROY-2	82	96.88	96.83	100	98.39	0	normal breast	breast tumor	3	62	normal breast_breast tumor	0	0	1000	4
perou-portraits-data.tmm	van'tVeer2002	62	96.88	96.83	100	98.39	0	normal breast	breast tumor	3	62	normal breast_breast tumor	0	0	1000	4
sorlie-breast-data.tmm	HM100	93	96.34	96.3	100	98.12	0	normal breast	breast tumor	4	78	normal breast_breast tumor	0.2	2	1000	5
sorlie-breast-data.tmm	POMEROY-2	105	96.34	96.3	100	98.12	0	normal breast	breast tumor	4	78	normal breast_breast tumor	0.1	1	1000	5
sorlie-breast-data.tmm	POMEROY-3	85	96.34	96.3	100	98.12	0	normal breast	breast tumor	4	78	normal breast_breast tumor	0	0	1000	5
perou-portraits-data.tmm	HM50	34	95.31	95.31	100	97.6	0	normal breast	breast tumor	3	62	normal breast_breast tumor	100	1000	1000	6
perou-portraits-data.tmm	HM100	56	95.31	95.31	100	97.6	0	normal breast	breast tumor	3	62	normal breast_breast tumor	100	1000	1000	6
perou-portraits-data.tmm	POMEROY-0	66	95.31	95.31	100	97.6	0	normal breast	breast tumor	3	62	normal breast_breast tumor	99.8	998	1000	6
perou-portraits-data.tmm	POMEROY-1	75	95.31	96.77	98.36	97.56	0	normal breast	breast tumor	3	62	normal breast_breast tumor	100	1000	1000	6
perou-portraits-data.tmm	POMEROY-3	66	95.31	95.31	100	97.6	0	normal breast	breast tumor	3	62	normal breast_breast tumor	99.6	996	1000	6
perou-portraits-data.tmm	POMEROY-400	205	95.31	95.31	100	97.6	0	normal breast	breast tumor	3	62	normal breast_breast tumor	99.9	999	1000	6
perou-portraits-data.tmm	NC01-2000	15	95.31	95.31	100	97.6	0	normal breast	breast tumor	3	62	normal breast_breast tumor	99.8	998	1000	6
perou-portraits-data.tmm	Rhodes2004	54	95.31	95.31	100	97.6	0	normal breast	breast tumor	3	62	normal breast_breast tumor	99.9	999	1000	6
perou-portraits-data.tmm	GDS1070	65	95.31	95.31	100	97.6	0	normal breast	breast tumor	3	62	normal breast_breast tumor	99.9	999	1000	6
perou-portraits-data.tmm	NuttGBM	32	95.31	95.31	100	97.6	0	normal breast	breast tumor	3	62	normal breast_breast tumor	99.6	996	1000	6
perou-portraits-data.tmm	NuttAO	26	95.31	95.31	100	97.6	0	normal breast	breast tumor	3	62	normal breast_breast tumor	99.9	999	1000	6
perou-portraits-data.tmm	GDS232	87	95.31	95.31	100	97.6	0	normal breast	breast tumor	3	62	normal breast_breast tumor	100	1000	1000	8
perou-portraits-data.tmm	full	8987	95.31	95.31	100	97.6	0	normal breast	breast tumor	3	62	normal breast_breast tumor	100	100	100	10
sorlie-breast-data.tmm	POMEROY-4	58	95.12	95.12	100	97.5	0	normal breast	breast tumor	4	78	normal breast_breast tumor	99.3	993	1000	7
sorlie-breast-data.tmm	POMEROY-400	295	95.12	95.12	100	97.5	0	normal breast	breast tumor	4	78	normal breast_breast tumor	98.2	982	1000	7
sorlie-breast-data.tmm	van'tVeer2002	89	95.12	95.12	100	97.5	0	normal breast	breast tumor	4	78	normal breast_breast tumor	95	950	1000	7
sorlie-breast-data.tmm	NC01-2000	40	95.12	95.12	100	97.5	0	normal breast	breast tumor	4	78	normal breast_breast tumor	93.8	938	1000	7
sorlie-breast-data.tmm	GDS1070	89	95.12	95.12	100	97.5	0	normal breast	breast tumor	4	78	normal breast_breast tumor	96	960	1000	7
sorlie-breast-data.tmm	NuttGBM	43	95.12	95.12	100	97.5	0	normal breast	breast tumor	4	78	normal breast_breast tumor	98.1	981	1000	7
sorlie-breast-data.tmm	NuttAO	42	95.12	95.12	100	97.5	0	normal breast	breast tumor	4	78	normal breast_breast tumor	91.8	918	1000	7
sorlie-breast-data.tmm	GDS232	106	95.12	95.12	100	97.5	0	normal breast	breast tumor	4	78	normal breast_breast tumor	99.6	996	1000	9
sorlie-breast-data.tmm	full	21832	95.12	95.12	100	97.5	0	normal breast	breast tumor	4	78	normal breast_breast tumor	100	100	100	11
sorlie-breast-data.tmm	HM10	19	93.9	95.06	98.72	96.86	0	normal breast	breast tumor	4	78	normal breast_breast tumor	99.7	997	1000	13
sorlie-breast-data.tmm	POMEROY-0	86	93.9	95.06	98.72	96.86	0	normal breast	breast tumor	4	78	normal breast_breast tumor	100	1000	1000	13
sorlie-breast-data.tmm	Rhodes2004	72	93.9	95.06	98.72	96.86	0	normal breast	breast tumor	4	78	normal breast_breast tumor	99.8	998	1000	13
perou-portraits-data.tmm	HM10	12	93.75	95.24	98.36	96.77	0	normal breast	breast tumor	3	62	normal breast_breast tumor	100	1000	1000	12
perou-portraits-data.tmm	POMEROY-4	44	93.75	95.24	98.36	96.77	0	normal breast	breast tumor	3	62	normal breast_breast tumor	100	1000	1000	12
perou-portraits-data.tmm	GDS183	28	93.75	95.24	98.36	96.77	0	normal breast	breast tumor	3	62	normal breast_breast tumor	100	1000	1000	12
sorlie-breast-data.tmm	POMEROY-2	105	100	100	100	100	0	normal breast	fibroadenoma	4	3	normal breast_fibroadenoma	2.1	21	1000	1
sorlie-breast-data.tmm	HM200	196	85.71	80	100	88.89	0	normal breast	fibroadenoma	4	3	normal breast_fibroadenoma	6.2	62	1000	2
sorlie-breast-data.tmm	van'tVeer2002	89	85.71	80	100	88.89	0	normal breast	fibroadenoma	4	3	normal breast_fibroadenoma	4.8	48	1000	2
sorlie-breast-data.tmm	Rhodes2004	72	85.71	80	100	88.89	0	normal breast	fibroadenoma	4	3	normal breast_fibroadenoma	2.9	29	1000	2
sorlie-breast-data.tmm	NuttAO	42	85.71	80	100	88.89	0	normal breast	fibroadenoma	4	3	normal breast_fibroadenoma	1.8	18	1000	2
sorlie-breast-data.tmm	POMEROY-1	107	71.43	75	75	75	0	normal breast	fibroadenoma	4	3	normal breast_fibroadenoma	18	180	1000	3
sorlie-breast-data.tmm	POMEROY-4	58	71.43	75	75	75	0	normal breast	fibroadenoma	4	3	normal breast_fibroadenoma	13.3	133	1000	3
sorlie-breast-data.tmm	NuttGBM	43	71.43	66.67	100	80	0	normal breast	fibroadenoma	4	3	normal breast_fibroadenoma	7.2	72	1000	3
sorlie-breast-data.tmm	GDS183	39	57.14	57.14	100	72.72	0	normal breast	fibroadenoma	4	3	normal breast_fibroadenoma	16.5	165	1000	4
sorlie-breast-data.tmm	GDS232	106	57.14	60	75	66.67	0	normal breast	fibroadenoma	4	3	normal breast_fibroadenoma	19.9	199	1000	4
sorlie-breast-data.tmm	HM50	59	42.86	50	75	60	0	normal breast	fibroadenoma	4	3	normal breast_fibroadenoma	40.8	408	1000	5
sorlie-breast-data.tmm	HM100	93	42.86	50	75	60	0	normal breast	fibroadenoma	4	3	normal breast_fibroadenoma	39.7	397	1000	5
sorlie-breast-data.tmm	POMEROY-0	86	42.86	50	75	60	0	normal breast	fibroadenoma	4	3	normal breast_fibroadenoma	31.5	315	1000	5
sorlie-breast-data.tmm	POMEROY-3	85	42.86	50	50	50	0	normal breast	fibroadenoma	4	3	normal breast_fibroadenoma	35.3	353	1000	5
sorlie-breast-data.tmm	POMEROY-400	295	42.86	50	75	60	0	normal breast	fibroadenoma	4	3	normal breast_fibroadenoma	26.2	262	1000	5
sorlie-breast-data.tmm	HM10	19	28.57	40	50	44.44	0	normal breast	fibroadenoma	4	3	normal breast_fibroadenoma	57.2	572	1000	6
sorlie-breast-data.tmm	NC01-2000	40	28.57	40	50	44.44	0	normal breast	fibroadenoma	4	3	normal breast_fibroadenoma	82	820	1000	6
sorlie-breast-data.tmm	GDS1070	89	28.57	40	50	44.44	0	normal breast	fibroadenoma	4	3	normal breast_fibroadenoma	70.3	703	1000	6
sorlie-breast-data.tmm	full	21832	28.57	40	50	44.44	0	normal breast	fibroadenoma	4	3	normal breast_fibroadenoma	64	64	100	6
Pomeroy2002_A2.res	HM50	56	100	100	100	100	0	normal cerebellum	atypical teratoid/rhabdoid tumors	4	10	normal cerebellum_atypical teratoid/rhabdoid tumors	0.1	1	1000	1
Pomeroy2002_A2.res	HM100	93	100	100	100	100	0	normal cerebellum	atypical teratoid/rhabdoid tumors	4	10	normal cerebellum_atypical teratoid/rhabdoid tumors	0	0	1000	1
Pomeroy2002_A2.res	HM200	175	100	100	100	100	0	normal cerebellum	atypical teratoid/rhabdoid tumors	4	10	normal cerebellum_atypical teratoid/rhabdoid tumors	0.1	1	1000	1
Pomeroy2002_A2.res	POMEROY-0	95	100	100	100	100	0	normal cerebellum	atypical teratoid/rhabdoid tumors	4	10	normal cerebellum_atypical teratoid/rhabdoid tumors	0.1	1	1000	1
Pomeroy2002_A2.res	POMEROY-2	101	100	100	100	100	0	normal cerebellum	atypical teratoid/rhabdoid tumors	4	10	normal cerebellum_atypical teratoid/rhabdoid tumors	0.1	1	1000	1
Pomeroy2002_A2.res	POMEROY-3	108	100	100	100	100	0	normal cerebellum	atypical teratoid/rhabdoid tumors	4	10	normal cerebellum_atypical teratoid/rhabdoid tumors	0.2	2	1000	1
Pomeroy2002_A2.res	GDS1070	68	100	100	100	100	0	normal cerebellum	atypical teratoid/rhabdoid tumors	4	10	normal cerebellum_atypical teratoid/rhabdoid tumors	0.1	1	1000	1
Pomeroy2002_A2.res	NuttAO	29	100	100	100	100	0	normal cerebellum	atypical teratoid/rhabdoid tumors	4	10	normal cerebellum_atypical teratoid/rhabdoid tumors	0	0	1000	1
Pomeroy2002_A2.res	POMEROY-1	104	92.86	90.91	100	95.24	0	normal cerebellum	atypical teratoid/rhabdoid tumors	4	10	normal cerebellum_atypical teratoid/rhabdoid tumors	0.2	2	1000	2
Pomeroy2002_A2.res	POMEROY-400	304	92.86	90.91	100	95.24	0	normal cerebellum	atypical teratoid/rhabdoid tumors	4	10	normal cerebellum_atypical teratoid/rhabdoid tumors	0.3	3	1000	2
Pomeroy2002_A2.res	van'tVeer2002	72	92.86	90.91	100	95.24	0	normal cerebellum	atypical teratoid/rhabdoid tumors	4	10	normal cerebellum_atypical teratoid/rhabdoid tumors	0.7	7	1000	2
Pomeroy2002_A2.res	Rhodes2004	60	92.86	90.91	100	95.24	0	normal cerebellum	atypical teratoid/rhabdoid tumors	4	10	normal cerebellum_atypical teratoid/rhabdoid tumors	0.7	7	1000	2
Pomeroy2002_A2.res	NuttGBM	43	92.86	90.91	100	95.24	0	normal cerebellum	atypical teratoid/rhabdoid tumors	4	10	normal cerebellum_atypical teratoid/rhabdoid tumors	0.6	6	1000	2
Pomeroy2002_A2.res	full	7129	92.86	90.91	100	95.24	0	normal cerebellum	atypical teratoid/rhabdoid tumors	4	10	normal cerebellum_atypical teratoid/rhabdoid tumors	0	0	1000	2
Pomeroy2002_A2.res	HM10	19	85.71	90	90	90	0	normal cerebellum	atypical teratoid/rhabdoid tumors	4	10	normal cerebellum_atypical teratoid/rhabdoid tumors	0.5	5	1000	3
Pomeroy2002_A2.res	NC01-2000	55	85.71	83.33	100	90.91	0	normal cerebellum	atypical teratoid/rhabdoid tumors	4	10	normal cerebellum_atypical teratoid/rhabdoid tumors	0.1	1	1000	3
Pomeroy2002_A2.res	GDS183	31	85.71	83.33	100	90.91	0	normal cerebellum	atypical teratoid/rhabdoid tumors	4	10	normal cerebellum_atypical teratoid/rhabdoid tumors	0.4	4	1000	3
Pomeroy2002_A2.res	GDS232	65	85.71	83.33	100	90.91	0	normal cerebellum	atypical teratoid/rhabdoid tumors	4	10	normal cerebellum_atypical teratoid/rhabdoid tumors	0.1	1	1000	3
Pomeroy2002_A2.res	POMEROY-4	103	78.57	76.92	100	86.95	0	normal cerebellum	atypical teratoid/rhabdoid tumors	4	10	normal cerebellum_atypical teratoid/rhabdoid tumors	5.7	57	1000	4
Pomeroy2002_A2.res	HM50	56	100	100	100	100	0	normal cerebellum	malignant glioma	4	10	normal cerebellum_malignant glioma	0	0	1000	1
Pomeroy2002_A2.res	POMEROY-3	108	100	100	100	100	0	normal cerebellum	malignant glioma	4	10	normal cerebellum_malignant glioma	0.1	1	1000	1
Pomeroy2002_A2.res	HM100	93	92.86	90.91	100	95.24	0	normal cerebellum	malignant glioma	4	10	normal cerebellum_malignant glioma	0.6	6	1000	2
Pomeroy2002_A2.res	HM200	175	92.86	90.91	100	95.24	0	normal cerebellum	malignant glioma	4	10	normal cerebellum_malignant glioma	0	0	1000	2
Pomeroy2002_A2.res	POMEROY-0	95	92.86	90.91	100	95.24	0	normal cerebellum	malignant glioma	4	10	normal cerebellum_malignant glioma	0.8	8	1000	2
Pomeroy2002_A2.res	POMEROY-1	104	92.86	90.91	100	95.24	0	normal cerebellum	malignant glioma	4	10	normal cerebellum_malignant glioma	0.6	6	1000	2
Pomeroy2002_A2.res	POMEROY-2	101	92.86	90.91	100	95.24	0	normal cerebellum	malignant glioma	4	10	normal cerebellum_malignant glioma	0.8	8	1000	2
Pomeroy2002_A2.res	POMEROY-400	304	92.86	90.91	100	95.24	0	normal cerebellum	malignant glioma	4	10	normal cerebellum_malignant glioma	0.7	7	1000	2
Pomeroy2002_A2.res	GDS1070	68	92.86	90.91	100	95.24	0	normal cerebellum	malignant glioma	4	10	normal cerebellum_malignant glioma	0.1	1	1000	2
Pomeroy2002_A2.res	GDS183	31	92.86	90.91	100	95.24	0	normal cerebellum	malignant glioma	4	10	normal cerebellum_malignant glioma	0.1	1	1000	2
Pomeroy2002_A2.res	NuttAO	29	92.86	90.91	100	95.24	0	normal cerebellum	malignant glioma	4	10	normal cerebellum_malignant glioma	0.7	7	1000	2
Pomeroy2002_A2.res	full	7129	92.86	90.91	100	95.24	0	normal cerebellum	malignant glioma	4	10	normal cerebellum_malignant glioma	0.1	1	1000	2
Pomeroy2002_A2.res	van'tVeer2002	72	85.71	83.33	100	90.91	0	normal cerebellum	malignant glioma	4	10	normal cerebellum_malignant glioma	0.4	4	1000	3
Pomeroy2002_A2.res	NuttGBM	43	85.71	83.33	100	90.91	0	normal cerebellum	malignant glioma	4	10	normal cerebellum_malignant glioma	1.3	13	1000	3
Pomeroy2002_A2.res	GDS232	65	85.71	83.33	100	90.91	0	normal cerebellum	malignant glioma	4	10	normal cerebellum_malignant glioma	0.9	9	1000	3
Pomeroy2002_A2.res	POMEROY-4	103	78.57	76.92	100	86.95	0	normal cerebellum	malignant glioma	4	10	normal cerebellum_malignant glioma	2.6	26	1000	4
Pomeroy2002_A2.res	Rhodes2004	60	78.57	76.92	100	86.95	0	normal cerebellum	malignant glioma	4	10	normal cerebellum_malignant glioma	4.7	47	1000	4
Pomeroy2002_A2.res	NC01-2000	55	71.43	71.43	100	83.33	0	normal cerebellum	malignant glioma	4	10	normal cerebellum_malignant glioma	70.1	701	1000	5
Pomeroy2002_A2.res	HM10	19	64.29	72.73	80	76.19	0	normal cerebellum	malignant glioma	4	10	normal cerebellum_malignant glioma	87.4	874	1000	6
Pomeroy2002_A2.res	HM50	56	100	100	100	100	0	normal cerebellum	medulloblastoma	4	60	normal cerebellum_medulloblastoma	0	0	1000	1
Pomeroy2002_A2.res	HM100	93	98.44	98.36	100	99.17	0	normal cerebellum	medulloblastoma	4	60	normal cerebellum_medulloblastoma	0	0	1000	2
Pomeroy2002_A2.res	HM200	175	98.44	98.36	100	99.17	0	normal cerebellum	medulloblastoma	4	60	normal cerebellum_medulloblastoma	0	0	1000	2
Pomeroy2002_A2.res	POMEROY-0	95	98.44	98.36	100	99.17	0	normal cerebellum	medulloblastoma	4	60	normal cerebellum_medulloblastoma	0	0	1000	2
Pomeroy2002_A2.res	POMEROY-2	101	98.44	98.36	100	99.17	0	normal cerebellum	medulloblastoma	4	60	normal cerebellum_medulloblastoma	0	0	1000	2
Pomeroy2002_A2.res	POMEROY-3	108	98.44	98.36	100	99.17	0	normal cerebellum	medulloblastoma	4	60	normal cerebellum_medulloblastoma	0	0	1000	2
Pomeroy2002_A2.res	POMEROY-400	304	98.44	98.36	100	99.17	0	normal cerebellum	medulloblastoma	4	60	normal cerebellum_medulloblastoma	0	0	1000	2
Pomeroy2002_A2.res	van'tVeer2002	72	98.44	98.36	100	99.17	0	normal cerebellum	medulloblastoma	4	60	normal cerebellum_medulloblastoma	0	0	1000	2
Pomeroy2002_A2.res	GDS1070	68	98.44	98.36	100	99.17	0	normal cerebellum	medulloblastoma	4	60	normal cerebellum_medulloblastoma	0	0	1000	2
Pomeroy2002_A2.res	full	7129	98.44	98.36	100	99.17	0	normal cerebellum	medulloblastoma	4	60	normal cerebellum_medulloblastoma	0	0	1000	2
Pomeroy2002_A2.res	POMEROY-1	104	96.88	96.77	100	98.36	0	normal cerebellum	medulloblastoma	4	60	normal cerebellum_medulloblastoma	0	0	1000	3
Pomeroy2002_A2.res	POMEROY-4	103	96.88	96.77	100	98.36	0	normal cerebellum	medulloblastoma	4	60	normal cerebellum_medulloblastoma	0	0	1000	3
Pomeroy2002_A2.res	NuttAO	29	96.88	96.77	100	98.36	0	normal cerebellum	medulloblastoma	4	60	normal cerebellum_medulloblastoma	0	0	1000	3
Pomeroy2002_A2.res	NC01-2000	55	95.31	95.24	100	97.56	0	normal cerebellum	medulloblastoma	4	60	normal cerebellum_medulloblastoma	1	10	1000	4
Pomeroy2002_A2.res	NuttGBM	43	95.31	95.24	100	97.56	0	normal cerebellum	medulloblastoma	4	60	normal cerebellum_medulloblastoma	0	0	1000	4
Pomeroy2002_A2.res	HM10	19	93.75	93.75	100	96.77	0	normal cerebellum	medulloblastoma	4	60	normal cerebellum_medulloblastoma	97.8	978	1000	5
Pomeroy2002_A2.res	Rhodes2004	60	93.75	93.75	100	96.77	0	normal cerebellum	medulloblastoma	4	60	normal cerebellum_medulloblastoma	96.2	962	1000	5
Pomeroy2002_A2.res	GDS183	31	93.75	93.75	100	96.77	0	normal cerebellum	medulloblastoma	4	60	normal cerebellum_medulloblastoma	73.2	732	1000	5
Pomeroy2002_A2.res	GDS232	65	93.75	93.75	100	96.77	0	normal cerebellum	medulloblastoma	4	60	normal cerebellum_medulloblastoma	92.7	927	1000	5
Ramaswamy2001.res	HM10	21	92.31	90.91	100	95.24	0	normal cerebellum	medulloblastoma	3	10	normal cerebellum_medulloblastoma	2.4	24	1000	6
Ramaswamy2001.res	HM50	58	92.31	90.91	100	95.24	0	normal cerebellum	medulloblastoma	3	10	normal cerebellum_medulloblastoma	1.3	13	1000	6
Ramaswamy2001.res	HM100	98	92.31	90.91	100	95.24	0	normal cerebellum	medulloblastoma	3	10	normal cerebellum_medulloblastoma	2.1	21	1000	6
Ramaswamy2001.res	HM200	181	92.31	90.91	100	95.24	0	normal cerebellum	medulloblastoma	3	10	normal cerebellum_medulloblastoma	2.1	21	1000	6
Ramaswamy2001.res	POMEROY-2	102	92.31	90.91	100	95.24	0	normal cerebellum	medulloblastoma	3	10	normal cerebellum_medulloblastoma	2.4	24	1000	6
Ramaswamy2001.res	POMEROY-3	112	92.31	90.91	100	95.24	0	normal cerebellum	medulloblastoma	3	10	normal cerebellum_medulloblastoma	2.4	24	1000	6
Ramaswamy2001.res	POMEROY-400	305	92.31	90.91	100	95.24	0	normal cerebellum	medulloblastoma	3	10	normal cerebellum_medulloblastoma	2.3	23	1000	6
Ramaswamy2001.res	van'tVeer2002	79	92.31	90.91	100	95.24	0	normal cerebellum	medulloblastoma	3	10	normal cerebellum_medulloblastoma	1.7	17	1000	6
Ramaswamy2001.res	GDS1070	72	92.31	90.91	100	95.24	0	normal cerebellum	medulloblastoma	3	10	normal cerebellum_medulloblastoma	1.4	14	1000	6
Ramaswamy2001.res	GDS183	31	92.31	90.91	100	95.24	0	normal cerebellum	medulloblastoma	3	10	normal cerebellum_medulloblastoma	2.4	24	1000	6
Ramaswamy2001.res	NuttGBM	44	92.31	90.91	100	95.24	0	normal cerebellum	medulloblastoma	3	10	normal cerebellum_medulloblastoma	1.9	19	1000	6
Ramaswamy2001.res	NuttAO	30	92.31	90.91	100	95.24	0	normal cerebellum	medulloblastoma	3	10	normal cerebellum_medulloblastoma	1.1	11	1000	6
Ramaswamy2001.res	GDS232	65	92.31	90.91	100	95.24	0	normal cerebellum	medulloblastoma	3	10	normal cerebellum_medulloblastoma	0.2	2	1000	6
Ramaswamy2001.res	full	16063	92.31	90.91	100	95.24	0	normal cerebellum	medulloblastoma	3	10	normal cerebellum_medulloblastoma	1.1	11	1000	6
Ramaswamy2001.res	full	16063	92.31	90.91	100	95.24	0	normal cerebellum	medulloblastoma	3	10	normal cerebellum_medulloblastoma	0	0	100	0
Ramaswamy2001.res	POMEROY-0	100	84.62	90	90	90	0	normal cerebellum	medulloblastoma	3	10	normal cerebellum_medulloblastoma	1.6	16	1000	7
Ramaswamy2001.res	POMEROY-1	107	84.62	83.33	100	90.91	0	normal cerebellum	medulloblastoma	3	10	normal cerebellum_medulloblastoma	2.6	26	1000	7
Ramaswamy2001.res	POMEROY-4	106	69.23	75	90	81.82	0	normal cerebellum	medulloblastoma	3	10	normal cerebellum_medulloblastoma	99.5	995	1000	8
Ramaswamy2001.res	NC01-2000	56	69.23	75	90	81.82	0	normal cerebellum	medulloblastoma	3	10	normal cerebellum_medulloblastoma	91	910	1000	8
Ramaswamy2001.res	Rhodes2004	61	69.23	75	90	81.82	0	normal cerebellum	medulloblastoma	3	10	normal cerebellum_medulloblastoma	99.3	993	1000	8
Pomeroy2002_A2.res	HM50	56	100	100	100	100	0	normal cerebellum	primitive neuroectodermal tumor	4	8	normal cerebellum_primitive neuroectodermal tumor	0.3	3	1000	1
Pomeroy2002_A2.res	POMEROY-3	108	100	100	100	100	0	normal cerebellum	primitive neuroectodermal tumor	4	8	normal cerebellum_primitive neuroectodermal tumor	0.5	5	1000	1
Pomeroy2002_A2.res	HM100	93	90	85.71	100	92.31	0	normal cerebellum	primitive neuroectodermal tumor	4	8	normal cerebellum_primitive neuroectodermal tumor	2.4	24	1000	2
Pomeroy2002_A2.res	HM200	175	90	85.71	100	92.31	0	normal cerebellum	primitive neuroectodermal tumor	4	8	normal cerebellum_primitive neuroectodermal tumor	3.6	36	1000	2
Pomeroy2002_A2.res	POMEROY-400	304	90	85.71	100	92.31	0	normal cerebellum	primitive neuroectodermal tumor	4	8	normal cerebellum_primitive neuroectodermal tumor	3.9	39	1000	2
Pomeroy2002_A2.res	van'tVeer2002	72	90	85.71	100	92.31	0	normal cerebellum	primitive neuroectodermal tumor	4	8	normal cerebellum_primitive neuroectodermal tumor	5.4	54	1000	2
Pomeroy2002_A2.res	GDS1070	68	90	85.71	100	92.31	0	normal cerebellum	primitive neuroectodermal tumor	4	8	normal cerebellum_primitive neuroectodermal tumor	1.1	11	1000	2
Pomeroy2002_A2.res	NuttGBM	43	90	85.71	100	92.31	0	normal cerebellum	primitive neuroectodermal tumor	4	8	normal cerebellum_primitive neuroectodermal tumor	2	20	1000	2
Pomeroy2002_A2.res	NuttAO	29	90	85.71	100	92.31	0	normal cerebellum	primitive neuroectodermal tumor	4	8	normal cerebellum_primitive neuroectodermal tumor	3.4	34	1000	2
Pomeroy2002_A2.res	GDS232	65	90	85.71	100	92.31	0	normal cerebellum	primitive neuroectodermal tumor	4	8	normal cerebellum_primitive neuroectodermal tumor	1.6	16	1000	2
Pomeroy2002_A2.res	full	7129	90	85.71	100	92.31	0	normal cerebellum	primitive neuroectodermal tumor	4	8	normal cerebellum_primitive neuroectodermal tumor	1.5	15	1000	2
Pomeroy2002_A2.res	POMEROY-0	95	80	83.33	83.33	83.33	0	normal cerebellum	primitive neuroectodermal tumor	4	8	normal cerebellum_primitive neuroectodermal tumor	6.3	63	1000	3
Pomeroy2002_A2.res	POMEROY-1	104	80	75	100	85.71	0	normal cerebellum	primitive neuroectodermal tumor	4	8	normal cerebellum_primitive neuroectodermal tumor	4.9	49	1000	3
Pomeroy2002_A2.res	POMEROY-2	101	80	83.33	83.33	83.33	0	normal cerebellum	primitive neuroectodermal tumor	4	8	normal cerebellum_primitive neuroectodermal tumor	2.9	29	1000	3
Pomeroy2002_A2.res	POMEROY-4	103	70	66.67	100	80	0	normal cerebellum	primitive neuroectodermal tumor	4	8	normal cerebellum_primitive neuroectodermal tumor	9.3	93	1000	4
Pomeroy2002_A2.res	NC01-2000	55	70	66.67	100	80	0	normal cerebellum	primitive neuroectodermal tumor	4	8	normal cerebellum_primitive neuroectodermal tumor	9.9	99	1000	4
Pomeroy2002_A2.res	Rhodes2004	60	70	80	66.67	72.73	0	normal cerebellum	primitive neuroectodermal tumor	4	8	normal cerebellum_primitive neuroectodermal tumor	7.6	76	1000	4
Pomeroy2002_A2.res	HM10	19	60	62.5	83.33	71.43	0	normal cerebellum	primitive neuroectodermal tumor	4	8	normal cerebellum_primitive neuroectodermal tumor	26	260	1000	5
Pomeroy2002_A2.res	GDS183	31	40	50	50	50	0	normal cerebellum	primitive neuroectodermal tumor	4	8	normal cerebellum_primitive neuroectodermal tumor	66.5	665	1000	6
Ramaswamy2001.res	HM100	98	86.36	90	81.82	85.72	0	normal colon	colorectal adenocarcinoma	11	11	normal colon_colorectal adenocarcinoma	0	0	1000	1
Ramaswamy2001.res	HM200	181	81.82	81.82	81.82	81.82	0	normal colon	colorectal adenocarcinoma	11	11	normal colon_colorectal adenocarcinoma	0.1	1	1000	2
Ramaswamy2001.res	HM50	58	81.82	81.82	81.82	81.82	0	normal colon	colorectal adenocarcinoma	11	11	normal colon_colorectal adenocarcinoma	0.3	3	1000	2
Ramaswamy2001.res	NuttGBM	44	81.82	73.33	100	84.61	0	normal colon	colorectal adenocarcinoma	11	11	normal colon_colorectal adenocarcinoma	0.4	4	1000	2
Ramaswamy2001.res	GDS1070	72	77.27	71.43	90.91	80	0	normal colon	colorectal adenocarcinoma	11	11	normal colon_colorectal adenocarcinoma	1.6	16	1000	3
Ramaswamy2001.res	GDS183	31	72.73	69.23	81.82	75	0	normal colon	colorectal adenocarcinoma	11	11	normal colon_colorectal adenocarcinoma	2	20	1000	4
Ramaswamy2001.res	HM10	21	72.73	85.71	54.55	66.67	0	normal colon	colorectal adenocarcinoma	11	11	normal colon_colorectal adenocarcinoma	4.7	47	1000	4
Ramaswamy2001.res	POMEROY-0	100	72.73	85.71	54.55	66.67	0	normal colon	colorectal adenocarcinoma	11	11	normal colon_colorectal adenocarcinoma	2.9	29	1000	4
Ramaswamy2001.res	POMEROY-2	102	72.73	72.73	72.73	72.73	0	normal colon	colorectal adenocarcinoma	11	11	normal colon_colorectal adenocarcinoma	1.9	19	1000	4
Ramaswamy2001.res	POMEROY-400	305	72.73	77.78	63.64	70	0	normal colon	colorectal adenocarcinoma	11	11	normal colon_colorectal adenocarcinoma	1.9	19	1000	4
Ramaswamy2001.res	POMEROY-1	107	68.18	75	54.55	63.16	0	normal colon	colorectal adenocarcinoma	11	11	normal colon_colorectal adenocarcinoma	5.1	51	1000	5
Ramaswamy2001.res	Rhodes2004	61	68.18	62.5	90.91	74.07	0	normal colon	colorectal adenocarcinoma	11	11	normal colon_colorectal adenocarcinoma	5.2	52	1000	5
Ramaswamy2001.res	full	16063	63.64	71.43	45.45	55.55	0	normal colon	colorectal adenocarcinoma	11	11	normal colon_colorectal adenocarcinoma	4	4	100	0
Ramaswamy2001.res	GDS232	65	63.64	66.67	54.55	60	0	normal colon	colorectal adenocarcinoma	11	11	normal colon_colorectal adenocarcinoma	10.7	107	1000	6
Ramaswamy2001.res	POMEROY-4	106	63.64	61.54	72.73	66.67	0	normal colon	colorectal adenocarcinoma	11	11	normal colon_colorectal adenocarcinoma	8.1	81	1000	6
Ramaswamy2001.res	NuttAO	30	59.09	60	54.55	57.15	0	normal colon	colorectal adenocarcinoma	11	11	normal colon_colorectal adenocarcinoma	16.6	166	1000	7
Ramaswamy2001.res	NC01-2000	56	54.55	100	9.09	16.67	0	normal colon	colorectal adenocarcinoma	11	11	normal colon_colorectal adenocarcinoma	28.8	288	1000	8
Ramaswamy2001.res	POMEROY-3	112	50	50	27.27	35.29	0	normal colon	colorectal adenocarcinoma	11	11	normal colon_colorectal adenocarcinoma	37.1	371	1000	9
Ramaswamy2001.res	van'tVeer2002	79	45.45	45.45	45.45	45.45	0	normal colon	colorectal adenocarcinoma	11	11	normal colon_colorectal adenocarcinoma	50.8	508	1000	10
Ramaswamy2001.res	full	16063	88.24	84.62	100	91.67	0	normal germinal center	follicular lymphoma	6	11	normal germinal center_follicular lymphoma	1	1	100	0
Ramaswamy2001.res	HM10	21	88.24	84.62	100	91.67	0	normal germinal center	follicular lymphoma	6	11	normal germinal center_follicular lymphoma	0.7	7	1000	1
Ramaswamy2001.res	HM100	98	88.24	84.62	100	91.67	0	normal germinal center	follicular lymphoma	6	11	normal germinal center_follicular lymphoma	0.9	9	1000	1
Ramaswamy2001.res	HM50	58	88.24	84.62	100	91.67	0	normal germinal center	follicular lymphoma	6	11	normal germinal center_follicular lymphoma	0	0	1000	1
Ramaswamy2001.res	GDS183	31	82.35	78.57	100	88	0	normal germinal center	follicular lymphoma	6	11	normal germinal center_follicular lymphoma	1.4	14	1000	2
Ramaswamy2001.res	HM200	181	82.35	78.57	100	88	0	normal germinal center	follicular lymphoma	6	11	normal germinal center_follicular lymphoma	1.5	15	1000	2
Ramaswamy2001.res	GDS232	65	76.47	73.33	100	84.61	0	normal germinal center	follicular lymphoma	6	11	normal germinal center_follicular lymphoma	10	100	1000	3
Ramaswamy2001.res	NuttGBM	44	76.47	73.33	100	84.61	0	normal germinal center	follicular lymphoma	6	11	normal germinal center_follicular lymphoma	12.2	122	1000	3
Ramaswamy2001.res	POMEROY-0	100	76.47	73.33	100	84.61	0	normal germinal center	follicular lymphoma	6	11	normal germinal center_follicular lymphoma	4.9	49	1000	3
Ramaswamy2001.res	POMEROY-2	102	76.47	73.33	100	84.61	0	normal germinal center	follicular lymphoma	6	11	normal germinal center_follicular lymphoma	3.5	35	1000	3
Ramaswamy2001.res	POMEROY-400	305	76.47	73.33	100	84.61	0	normal germinal center	follicular lymphoma	6	11	normal germinal center_follicular lymphoma	3.1	31	1000	3
Ramaswamy2001.res	Rhodes2004	61	76.47	73.33	100	84.61	0	normal germinal center	follicular lymphoma	6	11	normal germinal center_follicular lymphoma	7.4	74	1000	3
Ramaswamy2001.res	van'tVeer2002	79	76.47	73.33	100	84.61	0	normal germinal center	follicular lymphoma	6	11	normal germinal center_follicular lymphoma	4.7	47	1000	3
Ramaswamy2001.res	GDS1070	72	70.59	71.43	90.91	80	0	normal germinal center	follicular lymphoma	6	11	normal germinal center_follicular lymphoma	12.3	123	1000	4
Ramaswamy2001.res	NuttAO	30	70.59	71.43	90.91	80	0	normal germinal center	follicular lymphoma	6	11	normal germinal center_follicular lymphoma	12.9	129	1000	4
Ramaswamy2001.res	POMEROY-3	112	70.59	68.75	100	81.48	0	normal germinal center	follicular lymphoma	6	11	normal germinal center_follicular lymphoma	13.5	135	1000	4
Ramaswamy2001.res	POMEROY-4	106	70.59	71.43	90.91	80	0	normal germinal center	follicular lymphoma	6	11	normal germinal center_follicular lymphoma	14.7	147	1000	4
Ramaswamy2001.res	NC01-2000	56	58.82	62.5	90.91	74.07	0	normal germinal center	follicular lymphoma	6	11	normal germinal center_follicular lymphoma	100	1000	1000	5
Ramaswamy2001.res	POMEROY-1	107	58.82	62.5	90.91	74.07	0	normal germinal center	follicular lymphoma	6	11	normal germinal center_follicular lymphoma	70.1	701	1000	5
Ramaswamy2001.res	POMEROY-0	100	100	100	100	100	0	normal germinal center	large B cell lymphoma	6	11	normal germinal center_large B cell lymphoma	0	0	1000	1
Ramaswamy2001.res	HM10	21	94.12	91.67	100	95.65	0	normal germinal center	large B cell lymphoma	6	11	normal germinal center_large B cell lymphoma	0.3	3	1000	2
Ramaswamy2001.res	HM200	181	94.12	100	90.91	95.24	0	normal germinal center	large B cell lymphoma	6	11	normal germinal center_large B cell lymphoma	0.1	1	1000	2
Ramaswamy2001.res	POMEROY-2	102	94.12	91.67	100	95.65	0	normal germinal center	large B cell lymphoma	6	11	normal germinal center_large B cell lymphoma	0.1	1	1000	2
Ramaswamy2001.res	HM50	58	88.24	84.62	100	91.67	0	normal germinal center	large B cell lymphoma	6	11	normal germinal center_large B cell lymphoma	0.7	7	1000	3
Ramaswamy2001.res	POMEROY-400	305	88.24	90.91	90.91	90.91	0	normal germinal center	large B cell lymphoma	6	11	normal germinal center_large B cell lymphoma	0.5	5	1000	3
Ramaswamy2001.res	NuttGBM	44	88.24	90.91	90.91	90.91	0	normal germinal center	large B cell lymphoma	6	11	normal germinal center_large B cell lymphoma	0.1	1	1000	3
Ramaswamy2001.res	full	16063	88.24	90.91	90.91	90.91	0	normal germinal center	large B cell lymphoma	6	11	normal germinal center_large B cell lymphoma	1	1	100	0
Ramaswamy2001.res	HM100	98	82.35	83.33	90.91	86.96	0	normal germinal center	large B cell lymphoma	6	11	normal germinal center_large B cell lymphoma	2.2	22	1000	4
Ramaswamy2001.res	Rhodes2004	61	82.35	78.57	100	88	0	normal germinal center	large B cell lymphoma	6	11	normal germinal center_large B cell lymphoma	1.4	14	1000	4
Ramaswamy2001.res	van'tVeer2002	79	76.47	73.33	100	84.61	0	normal germinal center	large B cell lymphoma	6	11	normal germinal center_large B cell lymphoma	4.2	42	1000	5
Ramaswamy2001.res	GDS1070	72	76.47	76.92	90.91	83.33	0	normal germinal center	large B cell lymphoma	6	11	normal germinal center_large B cell lymphoma	3.2	32	1000	5
Ramaswamy2001.res	NuttAO	30	76.47	81.82	81.82	81.82	0	normal germinal center	large B cell lymphoma	6	11	normal germinal center_large B cell lymphoma	6.3	63	1000	5
Ramaswamy2001.res	GDS232	65	76.47	81.82	81.82	81.82	0	normal germinal center	large B cell lymphoma	6	11	normal germinal center_large B cell lymphoma	4.2	42	1000	5
Ramaswamy2001.res	POMEROY-1	107	70.59	71.43	90.91	80	0	normal germinal center	large B cell lymphoma	6	11	normal germinal center_large B cell lymphoma	13.3	133	1000	6
Ramaswamy2001.res	POMEROY-3	112	64.71	64.71	100	78.57	0	normal germinal center	large B cell lymphoma	6	11	normal germinal center_large B cell lymphoma	41.1	411	1000	7
Ramaswamy2001.res	POMEROY-4	106	64.71	69.23	81.82	75	0	normal germinal center	large B cell lymphoma	6	11	normal germinal center_large B cell lymphoma	32.4	324	1000	7
Ramaswamy2001.res	NC01-2000	56	58.82	62.5	90.91	74.07	0	normal germinal center	large B cell lymphoma	6	11	normal germinal center_large B cell lymphoma	100	1000	1000	8
Ramaswamy2001.res	GDS183	31	47.06	60	54.55	57.15	0	normal germinal center	large B cell lymphoma	6	11	normal germinal center_large B cell lymphoma	91.8	918	1000	9
Ramaswamy2001.res	full	16063	87.5	81.25	100	89.66	0	normal kidney	renal carcinoma	13	11	normal kidney_renal carcinoma	0	0	100	0
Ramaswamy2001.res	HM100	98	87.5	81.25	100	89.66	0	normal kidney	renal carcinoma	13	11	normal kidney_renal carcinoma	0.1	1	1000	1
Ramaswamy2001.res	HM200	181	87.5	81.25	100	89.66	0	normal kidney	renal carcinoma	13	11	normal kidney_renal carcinoma	0	0	1000	1
Ramaswamy2001.res	HM10	21	83.33	76.47	100	86.67	0	normal kidney	renal carcinoma	13	11	normal kidney_renal carcinoma	0.4	4	1000	2
Ramaswamy2001.res	HM50	58	83.33	76.47	100	86.67	0	normal kidney	renal carcinoma	13	11	normal kidney_renal carcinoma	0	0	1000	2
Ramaswamy2001.res	POMEROY-400	305	83.33	76.47	100	86.67	0	normal kidney	renal carcinoma	13	11	normal kidney_renal carcinoma	0	0	1000	2
Ramaswamy2001.res	GDS232	65	79.17	72.22	100	83.87	0	normal kidney	renal carcinoma	13	11	normal kidney_renal carcinoma	0.6	6	1000	3
Ramaswamy2001.res	NuttAO	30	75	68.42	100	81.25	0	normal kidney	renal carcinoma	13	11	normal kidney_renal carcinoma	1.5	15	1000	4
Ramaswamy2001.res	POMEROY-3	112	75	68.42	100	81.25	0	normal kidney	renal carcinoma	13	11	normal kidney_renal carcinoma	0.6	6	1000	4
Ramaswamy2001.res	GDS1070	72	70.83	65	100	78.79	0	normal kidney	renal carcinoma	13	11	normal kidney_renal carcinoma	3.4	34	1000	5
Ramaswamy2001.res	GDS183	31	70.83	65	100	78.79	0	normal kidney	renal carcinoma	13	11	normal kidney_renal carcinoma	3.2	32	1000	5
Ramaswamy2001.res	POMEROY-1	107	70.83	66.67	92.31	77.42	0	normal kidney	renal carcinoma	13	11	normal kidney_renal carcinoma	3	30	1000	5
Ramaswamy2001.res	van'tVeer2002	79	70.83	65	100	78.79	0	normal kidney	renal carcinoma	13	11	normal kidney_renal carcinoma	5.1	51	1000	5
Ramaswamy2001.res	NuttGBM	44	66.67	61.9	100	76.47	0	normal kidney	renal carcinoma	13	11	normal kidney_renal carcinoma	6.4	64	1000	6
Ramaswamy2001.res	POMEROY-2	102	66.67	61.9	100	76.47	0	normal kidney	renal carcinoma	13	11	normal kidney_renal carcinoma	6.9	69	1000	6
Ramaswamy2001.res	POMEROY-4	106	66.67	63.16	92.31	75	0	normal kidney	renal carcinoma	13	11	normal kidney_renal carcinoma	8.6	86	1000	6
Ramaswamy2001.res	NC01-2000	56	62.5	59.09	100	74.28	0	normal kidney	renal carcinoma	13	11	normal kidney_renal carcinoma	14.6	146	1000	7
Ramaswamy2001.res	Rhodes2004	61	62.5	59.09	100	74.28	0	normal kidney	renal carcinoma	13	11	normal kidney_renal carcinoma	14.4	144	1000	7
Ramaswamy2001.res	POMEROY-0	100	58.33	56.52	100	72.22	0	normal kidney	renal carcinoma	13	11	normal kidney_renal carcinoma	26.8	268	1000	8
chen-liver-data.tmm	POMEROY-1	102	97.78	99.02	97.12	98.06	0	normal liver	hepatocellular carcinoma	76	104	normal liver_hepatocellular carcinoma	0	0	1000	1
chen-liver-data.tmm	POMEROY-400	280	97.78	99.02	97.12	98.06	0	normal liver	hepatocellular carcinoma	76	104	normal liver_hepatocellular carcinoma	0	0	1000	1
chen-liver-data.tmm	HM200	189	97.22	98.06	97.12	97.59	0	normal liver	hepatocellular carcinoma	76	104	normal liver_hepatocellular carcinoma	0	0	1000	2
chen-liver-data.tmm	GDS1070	79	97.22	98.06	97.12	97.59	0	normal liver	hepatocellular carcinoma	76	104	normal liver_hepatocellular carcinoma	0	0	1000	2
chen-liver-data.tmm	full	22699	97.22	99.01	96.15	97.56	0	normal liver	hepatocellular carcinoma	76	104	normal liver_hepatocellular carcinoma	0	0	100	2
chen-liver-data.tmm	POMEROY-3	83	96.67	97.12	97.12	97.12	0	normal liver	hepatocellular carcinoma	76	104	normal liver_hepatocellular carcinoma	0	0	1000	3
chen-liver-data.tmm	van'tVeer2002	86	96.67	99	95.19	97.06	0	normal liver	hepatocellular carcinoma	76	104	normal liver_hepatocellular carcinoma	0	0	1000	3
chen-liver-data.tmm	Rhodes2004	71	96.67	99	95.19	97.06	0	normal liver	hepatocellular carcinoma	76	104	normal liver_hepatocellular carcinoma	0	0	1000	3
chen-liver-data.tmm	HM50	56	96.11	98.99	94.23	96.55	0	normal liver	hepatocellular carcinoma	76	104	normal liver_hepatocellular carcinoma	0	0	1000	4
chen-liver-data.tmm	HM100	91	96.11	97.09	96.15	96.62	0	normal liver	hepatocellular carcinoma	76	104	normal liver_hepatocellular carcinoma	0	0	1000	4
chen-liver-data.tmm	POMEROY-4	58	95.56	98	94.23	96.08	0	normal liver	hepatocellular carcinoma	76	104	normal liver_hepatocellular carcinoma	0	0	1000	5
chen-liver-data.tmm	POMEROY-0	81	95	97.98	93.27	95.57	0	normal liver	hepatocellular carcinoma	76	104	normal liver_hepatocellular carcinoma	0	0	1000	6
chen-liver-data.tmm	GDS232	88	95	97.98	93.27	95.57	0	normal liver	hepatocellular carcinoma	76	104	normal liver_hepatocellular carcinoma	0	0	1000	6
chen-liver-data.tmm	NuttGBM	43	94.44	98.96	91.35	95	0	normal liver	hepatocellular carcinoma	76	104	normal liver_hepatocellular carcinoma	0	0	1000	7
chen-liver-data.tmm	POMEROY-2	98	93.89	96.97	92.31	94.58	0	normal liver	hepatocellular carcinoma	76	104	normal liver_hepatocellular carcinoma	0	0	1000	8
chen-liver-data.tmm	GDS183	37	93.89	96.04	93.27	94.63	0	normal liver	hepatocellular carcinoma	76	104	normal liver_hepatocellular carcinoma	0	0	1000	8
chen-liver-data.tmm	NC01-2000	38	92.22	95	91.35	93.14	0	normal liver	hepatocellular carcinoma	76	104	normal liver_hepatocellular carcinoma	0	0	1000	9
chen-liver-data.tmm	NuttAO	42	92.22	96.88	89.42	93	0	normal liver	hepatocellular carcinoma	76	104	normal liver_hepatocellular carcinoma	0	0	1000	9
chen-liver-data.tmm	HM10	15	87.78	89.42	89.42	89.42	0	normal liver	hepatocellular carcinoma	76	104	normal liver_hepatocellular carcinoma	0	0	1000	10
Ramaswamy2001.res	POMEROY-4	106	83.33	78.57	100	88	0	normal lung	lung adenocarcinoma	7	11	normal lung_lung adenocarcinoma	1	10	1000	1
Ramaswamy2001.res	POMEROY-1	107	77.78	73.33	100	84.61	0	normal lung	lung adenocarcinoma	7	11	normal lung_lung adenocarcinoma	0.2	2	1000	2
Ramaswamy2001.res	HM50	58	72.22	71.43	90.91	80	0	normal lung	lung adenocarcinoma	7	11	normal lung_lung adenocarcinoma	6.9	69	1000	3
Ramaswamy2001.res	POMEROY-0	100	72.22	68.75	100	81.48	0	normal lung	lung adenocarcinoma	7	11	normal lung_lung adenocarcinoma	5	50	1000	3
Ramaswamy2001.res	POMEROY-3	112	72.22	68.75	100	81.48	0	normal lung	lung adenocarcinoma	7	11	normal lung_lung adenocarcinoma	7.3	73	1000	3
Ramaswamy2001.res	POMEROY-400	305	72.22	71.43	90.91	80	0	normal lung	lung adenocarcinoma	7	11	normal lung_lung adenocarcinoma	4.9	49	1000	3
Ramaswamy2001.res	van'tVeer2002	79	72.22	68.75	100	81.48	0	normal lung	lung adenocarcinoma	7	11	normal lung_lung adenocarcinoma	5.2	52	1000	3
Ramaswamy2001.res	full	16063	66.67	66.67	90.91	76.93	0	normal lung	lung adenocarcinoma	7	11	normal lung_lung adenocarcinoma	19	19	100	0
Ramaswamy2001.res	GDS232	65	66.67	64.71	100	78.57	0	normal lung	lung adenocarcinoma	7	11	normal lung_lung adenocarcinoma	25	250	1000	4
Ramaswamy2001.res	HM10	21	66.67	66.67	90.91	76.93	0	normal lung	lung adenocarcinoma	7	11	normal lung_lung adenocarcinoma	15.5	155	1000	4
Ramaswamy2001.res	HM100	98	66.67	66.67	90.91	76.93	0	normal lung	lung adenocarcinoma	7	11	normal lung_lung adenocarcinoma	9.7	97	1000	4
Ramaswamy2001.res	HM200	181	66.67	66.67	90.91	76.93	0	normal lung	lung adenocarcinoma	7	11	normal lung_lung adenocarcinoma	11.6	116	1000	4
Ramaswamy2001.res	POMEROY-2	102	66.67	64.71	100	78.57	0	normal lung	lung adenocarcinoma	7	11	normal lung_lung adenocarcinoma	13.1	131	1000	4
Ramaswamy2001.res	GDS1070	72	61.11	62.5	90.91	74.07	0	normal lung	lung adenocarcinoma	7	11	normal lung_lung adenocarcinoma	50.6	506	1000	5
Ramaswamy2001.res	NC01-2000	56	61.11	61.11	100	75.86	0	normal lung	lung adenocarcinoma	7	11	normal lung_lung adenocarcinoma	100	1000	1000	5
Ramaswamy2001.res	NuttAO	30	61.11	62.5	90.91	74.07	0	normal lung	lung adenocarcinoma	7	11	normal lung_lung adenocarcinoma	35.3	353	1000	5
Ramaswamy2001.res	NuttGBM	44	61.11	62.5	90.91	74.07	0	normal lung	lung adenocarcinoma	7	11	normal lung_lung adenocarcinoma	36.4	364	1000	5
Ramaswamy2001.res	Rhodes2004	61	61.11	62.5	90.91	74.07	0	normal lung	lung adenocarcinoma	7	11	normal lung_lung adenocarcinoma	40.7	407	1000	5
Ramaswamy2001.res	GDS183	31	55.56	60	81.82	69.23	0	normal lung	lung adenocarcinoma	7	11	normal lung_lung adenocarcinoma	59.3	593	1000	6
Beer2002.res	HM10	19	91.67	91.67	100	95.65	0	normal lung	lung tumor	7	89	normal lung_lung tumor	97.1	971	1000	1
Beer2002.res	HM50	56	91.67	91.67	100	95.65	0	normal lung	lung tumor	7	89	normal lung_lung tumor	98.9	989	1000	1
Beer2002.res	HM100	93	91.67	91.67	100	95.65	0	normal lung	lung tumor	7	89	normal lung_lung tumor	98.7	987	1000	1
Beer2002.res	HM200	175	91.67	91.67	100	95.65	0	normal lung	lung tumor	7	89	normal lung_lung tumor	99.5	995	1000	1
Beer2002.res	POMEROY-0	95	91.67	91.67	100	95.65	0	normal lung	lung tumor	7	89	normal lung_lung tumor	94.4	944	1000	1
Beer2002.res	POMEROY-1	104	91.67	91.67	100	95.65	0	normal lung	lung tumor	7	89	normal lung_lung tumor	97.8	978	1000	1
Beer2002.res	POMEROY-2	101	91.67	91.67	100	95.65	0	normal lung	lung tumor	7	89	normal lung_lung tumor	98.4	984	1000	1
Beer2002.res	POMEROY-3	108	91.67	91.67	100	95.65	0	normal lung	lung tumor	7	89	normal lung_lung tumor	94.7	947	1000	1
Beer2002.res	POMEROY-4	103	91.67	91.67	100	95.65	0	normal lung	lung tumor	7	89	normal lung_lung tumor	95.4	954	1000	1
Beer2002.res	POMEROY-400	304	91.67	91.67	100	95.65	0	normal lung	lung tumor	7	89	normal lung_lung tumor	99.8	998	1000	1
Beer2002.res	van'tVeer2002	72	91.67	91.67	100	95.65	0	normal lung	lung tumor	7	89	normal lung_lung tumor	92.9	929	1000	1
Beer2002.res	NC01-2000	55	91.67	91.67	100	95.65	0	normal lung	lung tumor	7	89	normal lung_lung tumor	70.9	709	1000	1
Beer2002.res	Rhodes2004	60	91.67	91.67	100	95.65	0	normal lung	lung tumor	7	89	normal lung_lung tumor	93.9	939	1000	1
Beer2002.res	GDS1070	68	91.67	91.67	100	95.65	0	normal lung	lung tumor	7	89	normal lung_lung tumor	98.3	983	1000	1
Beer2002.res	GDS183	31	91.67	91.67	100	95.65	0	normal lung	lung tumor	7	89	normal lung_lung tumor	95	950	1000	1
Beer2002.res	NuttGBM	43	91.67	91.67	100	95.65	0	normal lung	lung tumor	7	89	normal lung_lung tumor	99.6	996	1000	1
Beer2002.res	NuttAO	29	91.67	91.67	100	95.65	0	normal lung	lung tumor	7	89	normal lung_lung tumor	92.4	924	1000	1
Beer2002.res	GDS232	65	91.67	91.67	100	95.65	0	normal lung	lung tumor	7	89	normal lung_lung tumor	98.1	981	1000	1
Beer2002.res	full	7129	91.67	91.67	100	95.65	0	normal lung	lung tumor	7	89	normal lung_lung tumor	99	990	1000	1
welsh-ovarian-data.tmm	HM200	150	97.56	97.3	100	98.63	0	normal ovary	ovarian tumor	5	36	normal ovary_ovarian tumor	0	0	1000	1
welsh-ovarian-data.tmm	POMEROY-3	93	97.56	97.3	100	98.63	0	normal ovary	ovarian tumor	5	36	normal ovary_ovarian tumor	0	0	1000	1
welsh-ovarian-data.tmm	POMEROY-400	239	97.56	97.3	100	98.63	0	normal ovary	ovarian tumor	5	36	normal ovary_ovarian tumor	0.1	1	1000	1
welsh-ovarian-data.tmm	Rhodes2004	49	97.56	97.3	100	98.63	0	normal ovary	ovarian tumor	5	36	normal ovary_ovarian tumor	0	0	1000	1
welsh-ovarian-data.tmm	GDS1070	56	97.56	97.3	100	98.63	0	normal ovary	ovarian tumor	5	36	normal ovary_ovarian tumor	0	0	1000	1
welsh-ovarian-data.tmm	NuttAO	28	97.56	97.3	100	98.63	0	normal ovary	ovarian tumor	5	36	normal ovary_ovarian tumor	0.1	1	1000	1
welsh-ovarian-data.tmm	GDS232	60	97.56	97.3	100	98.63	0	normal ovary	ovarian tumor	5	36	normal ovary_ovarian tumor	0	0	1000	1
welsh-ovarian-data.tmm	HM50	49	95.12	94.74	100	97.3	0	normal ovary	ovarian tumor	5	36	normal ovary_ovarian tumor	0	0	1000	2
welsh-ovarian-data.tmm	HM100	80	95.12	94.74	100	97.3	0	normal ovary	ovarian tumor	5	36	normal ovary_ovarian tumor	0.2	2	1000	2
welsh-ovarian-data.tmm	POMEROY-0	79	95.12	94.74	100	97.3	0	normal ovary	ovarian tumor	5	36	normal ovary_ovarian tumor	0	0	1000	2
welsh-ovarian-data.tmm	POMEROY-2	85	95.12	97.22	97.22	97.22	0	normal ovary	ovarian tumor	5	36	normal ovary_ovarian tumor	0.1	1	1000	2
welsh-ovarian-data.tmm	full	5891	95.12	97.22	97.22	97.22	0	normal ovary	ovarian tumor	5	36	normal ovary_ovarian tumor	0	0	1000	2
welsh-ovarian-data.tmm	POMEROY-1	85	92.68	94.59	97.22	95.89	0	normal ovary	ovarian tumor	5	36	normal ovary_ovarian tumor	0.3	3	1000	3
welsh-ovarian-data.tmm	van'tVeer2002	63	92.68	94.59	97.22	95.89	0	normal ovary	ovarian tumor	5	36	normal ovary_ovarian tumor	2.1	21	1000	3
welsh-ovarian-data.tmm	NuttGBM	37	92.68	94.59	97.22	95.89	0	normal ovary	ovarian tumor	5	36	normal ovary_ovarian tumor	0.4	4	1000	3
welsh-ovarian-data.tmm	HM10	18	87.8	87.8	100	93.5	0	normal ovary	ovarian tumor	5	36	normal ovary_ovarian tumor	98.4	984	1000	4
welsh-ovarian-data.tmm	POMEROY-4	83	87.8	87.8	100	93.5	0	normal ovary	ovarian tumor	5	36	normal ovary_ovarian tumor	72.7	727	1000	4
welsh-ovarian-data.tmm	NC01-2000	44	87.8	87.8	100	93.5	0	normal ovary	ovarian tumor	5	36	normal ovary_ovarian tumor	77.2	772	1000	4
welsh-ovarian-data.tmm	GDS183	23	85.37	87.5	97.22	92.1	0	normal ovary	ovarian tumor	5	36	normal ovary_ovarian tumor	87.3	873	1000	5
Ramaswamy2001.res	HM10	21	78.57	78.57	100	88	0	normal ovary	ovary adenocarcinoma	3	11	normal ovary_ovary adenocarcinoma	66.7	667	1000	1
Ramaswamy2001.res	HM50	58	78.57	78.57	100	88	0	normal ovary	ovary adenocarcinoma	3	11	normal ovary_ovary adenocarcinoma	79.3	793	1000	1
Ramaswamy2001.res	HM100	98	78.57	78.57	100	88	0	normal ovary	ovary adenocarcinoma	3	11	normal ovary_ovary adenocarcinoma	82.4	824	1000	1
Ramaswamy2001.res	HM200	181	78.57	78.57	100	88	0	normal ovary	ovary adenocarcinoma	3	11	normal ovary_ovary adenocarcinoma	84.2	842	1000	1
Ramaswamy2001.res	POMEROY-0	100	78.57	78.57	100	88	0	normal ovary	ovary adenocarcinoma	3	11	normal ovary_ovary adenocarcinoma	83.1	831	1000	1
Ramaswamy2001.res	POMEROY-1	107	78.57	78.57	100	88	0	normal ovary	ovary adenocarcinoma	3	11	normal ovary_ovary adenocarcinoma	87	870	1000	1
Ramaswamy2001.res	POMEROY-2	102	78.57	78.57	100	88	0	normal ovary	ovary adenocarcinoma	3	11	normal ovary_ovary adenocarcinoma	68.2	682	1000	1
Ramaswamy2001.res	POMEROY-3	112	78.57	78.57	100	88	0	normal ovary	ovary adenocarcinoma	3	11	normal ovary_ovary adenocarcinoma	86.4	864	1000	1
Ramaswamy2001.res	POMEROY-4	106	78.57	78.57	100	88	0	normal ovary	ovary adenocarcinoma	3	11	normal ovary_ovary adenocarcinoma	85.6	856	1000	1
Ramaswamy2001.res	POMEROY-400	305	78.57	78.57	100	88	0	normal ovary	ovary adenocarcinoma	3	11	normal ovary_ovary adenocarcinoma	90.3	903	1000	1
Ramaswamy2001.res	van'tVeer2002	79	78.57	78.57	100	88	0	normal ovary	ovary adenocarcinoma	3	11	normal ovary_ovary adenocarcinoma	85.1	851	1000	1
Ramaswamy2001.res	NC01-2000	56	78.57	78.57	100	88	0	normal ovary	ovary adenocarcinoma	3	11	normal ovary_ovary adenocarcinoma	55.2	552	1000	1
Ramaswamy2001.res	Rhodes2004	61	78.57	78.57	100	88	0	normal ovary	ovary adenocarcinoma	3	11	normal ovary_ovary adenocarcinoma	79	790	1000	1
Ramaswamy2001.res	GDS1070	72	78.57	78.57	100	88	0	normal ovary	ovary adenocarcinoma	3	11	normal ovary_ovary adenocarcinoma	71.6	716	1000	1
Ramaswamy2001.res	GDS183	31	78.57	78.57	100	88	0	normal ovary	ovary adenocarcinoma	3	11	normal ovary_ovary adenocarcinoma	84.3	843	1000	1
Ramaswamy2001.res	NuttGBM	44	78.57	78.57	100	88	0	normal ovary	ovary adenocarcinoma	3	11	normal ovary_ovary adenocarcinoma	86.1	861	1000	1
Ramaswamy2001.res	NuttAO	30	78.57	78.57	100	88	0	normal ovary	ovary adenocarcinoma	3	11	normal ovary_ovary adenocarcinoma	81.4	814	1000	1
Ramaswamy2001.res	GDS232	65	78.57	78.57	100	88	0	normal ovary	ovary adenocarcinoma	3	11	normal ovary_ovary adenocarcinoma	87.2	872	1000	1
Ramaswamy2001.res	full	16063	78.57	78.57	100	88	0	normal ovary	ovary adenocarcinoma	3	11	normal ovary_ovary adenocarcinoma	90	90	100	0
Ramaswamy2001.res	HM10	21	76.19	87.5	63.64	73.69	0	normal pancreas	pancreas adenocarcinoma	10	11	normal pancreas_pancreas adenocarcinoma	1	10	1000	1
Ramaswamy2001.res	POMEROY-0	100	71.43	85.71	54.55	66.67	0	normal pancreas	pancreas adenocarcinoma	10	11	normal pancreas_pancreas adenocarcinoma	2.6	26	1000	2
Ramaswamy2001.res	GDS183	31	71.43	85.71	54.55	66.67	0	normal pancreas	pancreas adenocarcinoma	10	11	normal pancreas_pancreas adenocarcinoma	4.2	42	1000	2
Ramaswamy2001.res	HM50	58	66.67	83.33	45.45	58.82	0	normal pancreas	pancreas adenocarcinoma	10	11	normal pancreas_pancreas adenocarcinoma	6.1	61	1000	3
Ramaswamy2001.res	HM100	98	66.67	83.33	45.45	58.82	0	normal pancreas	pancreas adenocarcinoma	10	11	normal pancreas_pancreas adenocarcinoma	7.6	76	1000	3
Ramaswamy2001.res	HM200	181	66.67	83.33	45.45	58.82	0	normal pancreas	pancreas adenocarcinoma	10	11	normal pancreas_pancreas adenocarcinoma	6.5	65	1000	3
Ramaswamy2001.res	POMEROY-2	102	66.67	83.33	45.45	58.82	0	normal pancreas	pancreas adenocarcinoma	10	11	normal pancreas_pancreas adenocarcinoma	4.7	47	1000	3
Ramaswamy2001.res	POMEROY-400	305	66.67	83.33	45.45	58.82	0	normal pancreas	pancreas adenocarcinoma	10	11	normal pancreas_pancreas adenocarcinoma	5.7	57	1000	3
Ramaswamy2001.res	Rhodes2004	61	66.67	83.33	45.45	58.82	0	normal pancreas	pancreas adenocarcinoma	10	11	normal pancreas_pancreas adenocarcinoma	7.7	77	1000	3
Ramaswamy2001.res	NuttGBM	44	66.67	83.33	45.45	58.82	0	normal pancreas	pancreas adenocarcinoma	10	11	normal pancreas_pancreas adenocarcinoma	2.4	24	1000	3
Ramaswamy2001.res	NuttAO	30	66.67	83.33	45.45	58.82	0	normal pancreas	pancreas adenocarcinoma	10	11	normal pancreas_pancreas adenocarcinoma	7.4	74	1000	3
Ramaswamy2001.res	NC01-2000	56	61.9	57.89	100	73.33	0	normal pancreas	pancreas adenocarcinoma	10	11	normal pancreas_pancreas adenocarcinoma	13.8	138	1000	4
Ramaswamy2001.res	POMEROY-4	106	57.14	75	27.27	40	0	normal pancreas	pancreas adenocarcinoma	10	11	normal pancreas_pancreas adenocarcinoma	21.3	213	1000	5
Ramaswamy2001.res	GDS232	65	57.14	62.5	45.45	52.63	0	normal pancreas	pancreas adenocarcinoma	10	11	normal pancreas_pancreas adenocarcinoma	18.3	183	1000	5
Ramaswamy2001.res	full	16063	57.14	62.5	45.45	52.63	0	normal pancreas	pancreas adenocarcinoma	10	11	normal pancreas_pancreas adenocarcinoma	16	16	100	0
Ramaswamy2001.res	GDS1070	72	47.62	50	36.36	42.1	0	normal pancreas	pancreas adenocarcinoma	10	11	normal pancreas_pancreas adenocarcinoma	44.5	445	1000	6
Ramaswamy2001.res	POMEROY-1	107	42.86	46.15	54.55	50	0	normal pancreas	pancreas adenocarcinoma	10	11	normal pancreas_pancreas adenocarcinoma	56.8	568	1000	7
Ramaswamy2001.res	POMEROY-3	112	23.81	22.22	18.18	20	0	normal pancreas	pancreas adenocarcinoma	10	11	normal pancreas_pancreas adenocarcinoma	72.8	728	1000	8
Ramaswamy2001.res	van'tVeer2002	79	23.81	22.22	18.18	20	0	normal pancreas	pancreas adenocarcinoma	10	11	normal pancreas_pancreas adenocarcinoma	63.8	638	1000	8
Ramaswamy2001.res	POMEROY-0	100	100	100	100	100	0	normal peripheral blood	leukemia amyloid	5	10	normal peripheral blood_leukemia amyloid	0.2	2	1000	1
Ramaswamy2001.res	POMEROY-400	305	100	100	100	100	0	normal peripheral blood	leukemia amyloid	5	10	normal peripheral blood_leukemia amyloid	0	0	1000	1
Ramaswamy2001.res	HM50	58	93.33	90.91	100	95.24	0	normal peripheral blood	leukemia amyloid	5	10	normal peripheral blood_leukemia amyloid	0.3	3	1000	2
Ramaswamy2001.res	HM100	98	93.33	90.91	100	95.24	0	normal peripheral blood	leukemia amyloid	5	10	normal peripheral blood_leukemia amyloid	0.2	2	1000	2
Ramaswamy2001.res	HM200	181	93.33	90.91	100	95.24	0	normal peripheral blood	leukemia amyloid	5	10	normal peripheral blood_leukemia amyloid	0.3	3	1000	2
Ramaswamy2001.res	POMEROY-1	107	93.33	90.91	100	95.24	0	normal peripheral blood	leukemia amyloid	5	10	normal peripheral blood_leukemia amyloid	0.3	3	1000	2
Ramaswamy2001.res	POMEROY-2	102	93.33	90.91	100	95.24	0	normal peripheral blood	leukemia amyloid	5	10	normal peripheral blood_leukemia amyloid	0.1	1	1000	2
Ramaswamy2001.res	POMEROY-3	112	93.33	90.91	100	95.24	0	normal peripheral blood	leukemia amyloid	5	10	normal peripheral blood_leukemia amyloid	0.8	8	1000	2
Ramaswamy2001.res	van'tVeer2002	79	93.33	90.91	100	95.24	0	normal peripheral blood	leukemia amyloid	5	10	normal peripheral blood_leukemia amyloid	0.3	3	1000	2
Ramaswamy2001.res	Rhodes2004	61	93.33	90.91	100	95.24	0	normal peripheral blood	leukemia amyloid	5	10	normal peripheral blood_leukemia amyloid	0.4	4	1000	2
Ramaswamy2001.res	GDS1070	72	93.33	90.91	100	95.24	0	normal peripheral blood	leukemia amyloid	5	10	normal peripheral blood_leukemia amyloid	0.3	3	1000	2
Ramaswamy2001.res	NuttGBM	44	93.33	90.91	100	95.24	0	normal peripheral blood	leukemia amyloid	5	10	normal peripheral blood_leukemia amyloid	0.3	3	1000	2
Ramaswamy2001.res	NuttAO	30	93.33	90.91	100	95.24	0	normal peripheral blood	leukemia amyloid	5	10	normal peripheral blood_leukemia amyloid	0.2	2	1000	2
Ramaswamy2001.res	GDS232	65	93.33	90.91	100	95.24	0	normal peripheral blood	leukemia amyloid	5	10	normal peripheral blood_leukemia amyloid	0.6	6	1000	2
Ramaswamy2001.res	full	16063	93.33	90.91	100	95.24	0	normal peripheral blood	leukemia amyloid	5	10	normal peripheral blood_leukemia amyloid	0	0	100	0
Ramaswamy2001.res	HM10	21	86.67	83.33	100	90.91	0	normal peripheral blood	leukemia amyloid	5	10	normal peripheral blood_leukemia amyloid	1.1	11	1000	3
Ramaswamy2001.res	POMEROY-4	106	86.67	90	90	90	0	normal peripheral blood	leukemia amyloid	5	10	normal peripheral blood_leukemia amyloid	0.5	5	1000	3
Ramaswamy2001.res	NC01-2000	56	86.67	100	80	88.89	0	normal peripheral blood	leukemia amyloid	5	10	normal peripheral blood_leukemia amyloid	0.1	1	1000	3
Ramaswamy2001.res	GDS183	31	86.67	83.33	100	90.91	0	normal peripheral blood	leukemia amyloid	5	10	normal peripheral blood_leukemia amyloid	0.5	5	1000	3
Ramaswamy2001.res	HM50	58	93.33	90.91	100	95.24	0	normal peripheral blood	leukemia B cell	5	10	normal peripheral blood_leukemia B cell	0	0	1000	1
Ramaswamy2001.res	HM100	98	93.33	90.91	100	95.24	0	normal peripheral blood	leukemia B cell	5	10	normal peripheral blood_leukemia B cell	0.6	6	1000	1
Ramaswamy2001.res	HM200	181	93.33	90.91	100	95.24	0	normal peripheral blood	leukemia B cell	5	10	normal peripheral blood_leukemia B cell	0.3	3	1000	1
Ramaswamy2001.res	POMEROY-1	107	93.33	90.91	100	95.24	0	normal peripheral blood	leukemia B cell	5	10	normal peripheral blood_leukemia B cell	0.7	7	1000	1
Ramaswamy2001.res	POMEROY-2	102	93.33	90.91	100	95.24	0	normal peripheral blood	leukemia B cell	5	10	normal peripheral blood_leukemia B cell	0.4	4	1000	1
Ramaswamy2001.res	POMEROY-3	112	93.33	90.91	100	95.24	0	normal peripheral blood	leukemia B cell	5	10	normal peripheral blood_leukemia B cell	0.1	1	1000	1
Ramaswamy2001.res	POMEROY-400	305	93.33	90.91	100	95.24	0	normal peripheral blood	leukemia B cell	5	10	normal peripheral blood_leukemia B cell	0.4	4	1000	1
Ramaswamy2001.res	van'tVeer2002	79	93.33	90.91	100	95.24	0	normal peripheral blood	leukemia B cell	5	10	normal peripheral blood_leukemia B cell	0	0	1000	1
Ramaswamy2001.res	GDS1070	72	93.33	90.91	100	95.24	0	normal peripheral blood	leukemia B cell	5	10	normal peripheral blood_leukemia B cell	0.5	5	1000	1
Ramaswamy2001.res	GDS183	31	93.33	90.91	100	95.24	0	normal peripheral blood	leukemia B cell	5	10	normal peripheral blood_leukemia B cell	0.3	3	1000	1
Ramaswamy2001.res	NuttGBM	44	93.33	90.91	100	95.24	0	normal peripheral blood	leukemia B cell	5	10	normal peripheral blood_leukemia B cell	0.4	4	1000	1
Ramaswamy2001.res	NuttAO	30	93.33	90.91	100	95.24	0	normal peripheral blood	leukemia B cell	5	10	normal peripheral blood_leukemia B cell	0	0	1000	1
Ramaswamy2001.res	GDS232	65	93.33	90.91	100	95.24	0	normal peripheral blood	leukemia B cell	5	10	normal peripheral blood_leukemia B cell	0.5	5	1000	1
Ramaswamy2001.res	full	16063	93.33	90.91	100	95.24	0	normal peripheral blood	leukemia B cell	5	10	normal peripheral blood_leukemia B cell	0	0	100	0
Ramaswamy2001.res	HM10	21	86.67	83.33	100	90.91	0	normal peripheral blood	leukemia B cell	5	10	normal peripheral blood_leukemia B cell	0.5	5	1000	2
Ramaswamy2001.res	POMEROY-0	100	86.67	100	80	88.89	0	normal peripheral blood	leukemia B cell	5	10	normal peripheral blood_leukemia B cell	1.1	11	1000	2
Ramaswamy2001.res	Rhodes2004	61	86.67	90	90	90	0	normal peripheral blood	leukemia B cell	5	10	normal peripheral blood_leukemia B cell	0.5	5	1000	2
Ramaswamy2001.res	POMEROY-4	106	80	76.92	100	86.95	0	normal peripheral blood	leukemia B cell	5	10	normal peripheral blood_leukemia B cell	8.5	85	1000	3
Ramaswamy2001.res	NC01-2000	56	40	54.55	60	57.15	0	normal peripheral blood	leukemia B cell	5	10	normal peripheral blood_leukemia B cell	99.3	993	1000	4
Ramaswamy2001.res	HM50	58	93.33	90.91	100	95.24	0	normal peripheral blood	leukemia T cell	5	10	normal peripheral blood_leukemia T cell	0.4	4	1000	1
Ramaswamy2001.res	HM100	98	93.33	90.91	100	95.24	0	normal peripheral blood	leukemia T cell	5	10	normal peripheral blood_leukemia T cell	0.4	4	1000	1
Ramaswamy2001.res	HM200	181	93.33	90.91	100	95.24	0	normal peripheral blood	leukemia T cell	5	10	normal peripheral blood_leukemia T cell	0.4	4	1000	1
Ramaswamy2001.res	POMEROY-1	107	93.33	90.91	100	95.24	0	normal peripheral blood	leukemia T cell	5	10	normal peripheral blood_leukemia T cell	0.9	9	1000	1
Ramaswamy2001.res	POMEROY-2	102	93.33	90.91	100	95.24	0	normal peripheral blood	leukemia T cell	5	10	normal peripheral blood_leukemia T cell	0.6	6	1000	1
Ramaswamy2001.res	POMEROY-400	305	93.33	90.91	100	95.24	0	normal peripheral blood	leukemia T cell	5	10	normal peripheral blood_leukemia T cell	0.7	7	1000	1
Ramaswamy2001.res	van'tVeer2002	79	93.33	90.91	100	95.24	0	normal peripheral blood	leukemia T cell	5	10	normal peripheral blood_leukemia T cell	0.7	7	1000	1
Ramaswamy2001.res	Rhodes2004	61	93.33	90.91	100	95.24	0	normal peripheral blood	leukemia T cell	5	10	normal peripheral blood_leukemia T cell	0.1	1	1000	1
Ramaswamy2001.res	GDS1070	72	93.33	90.91	100	95.24	0	normal peripheral blood	leukemia T cell	5	10	normal peripheral blood_leukemia T cell	0.5	5	1000	1
Ramaswamy2001.res	GDS183	31	93.33	90.91	100	95.24	0	normal peripheral blood	leukemia T cell	5	10	normal peripheral blood_leukemia T cell	0.4	4	1000	1
Ramaswamy2001.res	NuttGBM	44	93.33	90.91	100	95.24	0	normal peripheral blood	leukemia T cell	5	10	normal peripheral blood_leukemia T cell	0.4	4	1000	1
Ramaswamy2001.res	NuttAO	30	93.33	90.91	100	95.24	0	normal peripheral blood	leukemia T cell	5	10	normal peripheral blood_leukemia T cell	0.2	2	1000	1
Ramaswamy2001.res	GDS232	65	93.33	90.91	100	95.24	0	normal peripheral blood	leukemia T cell	5	10	normal peripheral blood_leukemia T cell	0.3	3	1000	1
Ramaswamy2001.res	full	16063	93.33	90.91	100	95.24	0	normal peripheral blood	leukemia T cell	5	10	normal peripheral blood_leukemia T cell	0	0	100	0
Ramaswamy2001.res	POMEROY-3	112	86.67	83.33	100	90.91	0	normal peripheral blood	leukemia T cell	5	10	normal peripheral blood_leukemia T cell	0.8	8	1000	2
Ramaswamy2001.res	HM10	21	80	76.92	100	86.95	0	normal peripheral blood	leukemia T cell	5	10	normal peripheral blood_leukemia T cell	5.5	55	1000	3
Ramaswamy2001.res	POMEROY-4	106	80	76.92	100	86.95	0	normal peripheral blood	leukemia T cell	5	10	normal peripheral blood_leukemia T cell	10.1	101	1000	3
Ramaswamy2001.res	POMEROY-0	100	73.33	75	90	81.82	0	normal peripheral blood	leukemia T cell	5	10	normal peripheral blood_leukemia T cell	12.7	127	1000	4
Ramaswamy2001.res	NC01-2000	56	46.67	58.33	70	63.63	0	normal peripheral blood	leukemia T cell	5	10	normal peripheral blood_leukemia T cell	99.7	997	1000	5
Ramaswamy2001.res	HM10	21	73.68	85.71	60	70.59	0	normal prostate	prostate adenocarcinoma	9	10	normal prostate_prostate adenocarcinoma	3.3	33	1000	1
Ramaswamy2001.res	Rhodes2004	61	73.68	100	50	66.67	0	normal prostate	prostate adenocarcinoma	9	10	normal prostate_prostate adenocarcinoma	3.1	31	1000	1
Ramaswamy2001.res	POMEROY-0	100	68.42	83.33	50	62.5	0	normal prostate	prostate adenocarcinoma	9	10	normal prostate_prostate adenocarcinoma	8.1	81	1000	2
Ramaswamy2001.res	POMEROY-2	102	68.42	83.33	50	62.5	0	normal prostate	prostate adenocarcinoma	9	10	normal prostate_prostate adenocarcinoma	7.3	73	1000	2
Ramaswamy2001.res	HM200	181	63.16	71.43	50	58.82	0	normal prostate	prostate adenocarcinoma	9	10	normal prostate_prostate adenocarcinoma	16.9	169	1000	3
Ramaswamy2001.res	van'tVeer2002	79	63.16	66.67	60	63.16	0	normal prostate	prostate adenocarcinoma	9	10	normal prostate_prostate adenocarcinoma	15.7	157	1000	3
Ramaswamy2001.res	HM50	58	57.89	66.67	40	50	0	normal prostate	prostate adenocarcinoma	9	10	normal prostate_prostate adenocarcinoma	22.9	229	1000	4
Ramaswamy2001.res	HM100	98	57.89	66.67	40	50	0	normal prostate	prostate adenocarcinoma	9	10	normal prostate_prostate adenocarcinoma	26.2	262	1000	4
Ramaswamy2001.res	POMEROY-400	305	57.89	66.67	40	50	0	normal prostate	prostate adenocarcinoma	9	10	normal prostate_prostate adenocarcinoma	21.8	218	1000	4
Ramaswamy2001.res	POMEROY-1	107	52.63	54.55	60	57.15	0	normal prostate	prostate adenocarcinoma	9	10	normal prostate_prostate adenocarcinoma	35	350	1000	5
Ramaswamy2001.res	GDS1070	72	52.63	55.56	50	52.63	0	normal prostate	prostate adenocarcinoma	9	10	normal prostate_prostate adenocarcinoma	33.8	338	1000	5
Ramaswamy2001.res	full	16063	52.63	53.85	70	60.87	0	normal prostate	prostate adenocarcinoma	9	10	normal prostate_prostate adenocarcinoma	26	26	100	0
Ramaswamy2001.res	NuttAO	30	47.37	50	20	28.57	0	normal prostate	prostate adenocarcinoma	9	10	normal prostate_prostate adenocarcinoma	42.3	423	1000	6
Ramaswamy2001.res	NC01-2000	56	42.11	46.67	70	56	0	normal prostate	prostate adenocarcinoma	9	10	normal prostate_prostate adenocarcinoma	56.9	569	1000	7
Ramaswamy2001.res	POMEROY-4	106	36.84	37.5	30	33.33	0	normal prostate	prostate adenocarcinoma	9	10	normal prostate_prostate adenocarcinoma	60.9	609	1000	8
Ramaswamy2001.res	POMEROY-3	112	31.58	28.57	20	23.53	0	normal prostate	prostate adenocarcinoma	9	10	normal prostate_prostate adenocarcinoma	72.4	724	1000	9
Ramaswamy2001.res	GDS232	65	21.05	27.27	30	28.57	0	normal prostate	prostate adenocarcinoma	9	10	normal prostate_prostate adenocarcinoma	85.7	857	1000	10
Ramaswamy2001.res	NuttGBM	44	10.53	11.11	10	10.53	0	normal prostate	prostate adenocarcinoma	9	10	normal prostate_prostate adenocarcinoma	94.3	943	1000	11
Ramaswamy2001.res	GDS183	31	5.26	10	10	10	0	normal prostate	prostate adenocarcinoma	9	10	normal prostate_prostate adenocarcinoma	90.1	901	1000	12
dhanasekaran-prstate-data.tmm	POMEROY-1	64	98.08	100	97.06	98.51	0	normal prostate	prostate tumor	18	34	normal prostate_prostate tumor	0	0	1000	1
welsh-prostate-data.tmm	HM100	120	97.14	96.15	100	98.04	0	normal prostate	prostate tumor	10	25	normal prostate_prostate tumor	0	0	1000	2
welsh-prostate-data.tmm	HM200	229	97.14	96.15	100	98.04	0	normal prostate	prostate tumor	10	25	normal prostate_prostate tumor	0	0	1000	2
welsh-prostate-data.tmm	POMEROY-2	139	97.14	96.15	100	98.04	0	normal prostate	prostate tumor	10	25	normal prostate_prostate tumor	0	0	1000	2
welsh-prostate-data.tmm	POMEROY-400	369	97.14	96.15	100	98.04	0	normal prostate	prostate tumor	10	25	normal prostate_prostate tumor	0	0	1000	2
welsh-prostate-data.tmm	GDS1070	114	97.14	96.15	100	98.04	0	normal prostate	prostate tumor	10	25	normal prostate_prostate tumor	0	0	1000	2
welsh-prostate-data.tmm	GDS183	37	97.14	96.15	100	98.04	0	normal prostate	prostate tumor	10	25	normal prostate_prostate tumor	0	0	1000	2
welsh-prostate-data.tmm	full	12626	97.14	96.15	100	98.04	0	normal prostate	prostate tumor	10	25	normal prostate_prostate tumor	0	0	1000	2
dhanasekaran-prstate-data.tmm	GDS1070	49	96.15	97.06	97.06	97.06	0	normal prostate	prostate tumor	18	34	normal prostate_prostate tumor	0	0	1000	3
dhanasekaran-prstate-data.tmm	GDS232	56	96.15	94.44	100	97.14	0	normal prostate	prostate tumor	18	34	normal prostate_prostate tumor	0	0	1000	3
welsh-prostate-data.tmm	HM10	13	94.29	92.59	100	96.15	0	normal prostate	prostate tumor	10	25	normal prostate_prostate tumor	0	0	1000	4
welsh-prostate-data.tmm	HM50	66	94.29	92.59	100	96.15	0	normal prostate	prostate tumor	10	25	normal prostate_prostate tumor	0	0	1000	4
welsh-prostate-data.tmm	POMEROY-3	128	94.29	92.59	100	96.15	0	normal prostate	prostate tumor	10	25	normal prostate_prostate tumor	0	0	1000	4
welsh-prostate-data.tmm	Rhodes2004	81	94.29	96	96	96	0	normal prostate	prostate tumor	10	25	normal prostate_prostate tumor	0	0	1000	4
welsh-prostate-data.tmm	NuttGBM	64	94.29	92.59	100	96.15	0	normal prostate	prostate tumor	10	25	normal prostate_prostate tumor	0	0	1000	4
welsh-prostate-data.tmm	NuttAO	64	94.29	92.59	100	96.15	0	normal prostate	prostate tumor	10	25	normal prostate_prostate tumor	0	0	1000	4
dhanasekaran-prstate-data.tmm	HM200	117	94.23	94.29	97.06	95.65	0	normal prostate	prostate tumor	18	34	normal prostate_prostate tumor	0	0	1000	5
dhanasekaran-prstate-data.tmm	POMEROY-3	55	94.23	96.97	94.12	95.52	0	normal prostate	prostate tumor	18	34	normal prostate_prostate tumor	0	0	1000	5
dhanasekaran-prstate-data.tmm	POMEROY-4	34	94.23	96.97	94.12	95.52	0	normal prostate	prostate tumor	18	34	normal prostate_prostate tumor	0	0	1000	5
dhanasekaran-prstate-data.tmm	HM100	59	92.31	89.47	100	94.44	0	normal prostate	prostate tumor	18	34	normal prostate_prostate tumor	0	0	1000	6
dhanasekaran-prstate-data.tmm	POMEROY-0	53	92.31	89.47	100	94.44	0	normal prostate	prostate tumor	18	34	normal prostate_prostate tumor	0	0	1000	6
dhanasekaran-prstate-data.tmm	Rhodes2004	54	92.31	91.67	97.06	94.29	0	normal prostate	prostate tumor	18	34	normal prostate_prostate tumor	0	0	1000	6
welsh-prostate-data.tmm	POMEROY-0	109	91.43	92.31	96	94.12	0	normal prostate	prostate tumor	10	25	normal prostate_prostate tumor	0	0	1000	7
welsh-prostate-data.tmm	POMEROY-1	137	91.43	89.29	100	94.34	0	normal prostate	prostate tumor	10	25	normal prostate_prostate tumor	0	0	1000	7
welsh-prostate-data.tmm	van'tVeer2002	106	91.43	92.31	96	94.12	0	normal prostate	prostate tumor	10	25	normal prostate_prostate tumor	0	0	1000	7
welsh-prostate-data.tmm	GDS232	138	91.43	92.31	96	94.12	0	normal prostate	prostate tumor	10	25	normal prostate_prostate tumor	0	0	1000	7
Singh2002.res	full	12600	91.18	93.88	88.46	91.09	0	normal prostate	prostate tumor	50	52	normal prostate_prostate tumor	0	0	1000	8
dhanasekaran-prstate-data.tmm	van'tVeer2002	54	90.38	91.43	94.12	92.76	0	normal prostate	prostate tumor	18	34	normal prostate_prostate tumor	0	0	1000	9
dhanasekaran-prstate-data.tmm	POMEROY-2	67	88.46	86.84	97.06	91.67	0	normal prostate	prostate tumor	18	34	normal prostate_prostate tumor	0	0	1000	10
dhanasekaran-prstate-data.tmm	full	9983	88.46	86.84	97.06	91.67	0	normal prostate	prostate tumor	18	34	normal prostate_prostate tumor	0	0	1000	10
Singh2002.res	HM100	120	87.25	89.8	84.62	87.13	0	normal prostate	prostate tumor	50	52	normal prostate_prostate tumor	0	0	1000	11
Singh2002.res	HM200	228	87.25	91.49	82.69	86.87	0	normal prostate	prostate tumor	50	52	normal prostate_prostate tumor	0	0	1000	11
Singh2002.res	POMEROY-3	128	87.25	84.21	92.31	88.07	0	normal prostate	prostate tumor	50	52	normal prostate_prostate tumor	0	0	1000	11
dhanasekaran-prstate-data.tmm	HM10	8	86.54	90.91	88.24	89.56	0	normal prostate	prostate tumor	18	34	normal prostate_prostate tumor	0	0	1000	12
dhanasekaran-prstate-data.tmm	HM50	32	86.54	90.91	88.24	89.56	0	normal prostate	prostate tumor	18	34	normal prostate_prostate tumor	0	0	1000	12
dhanasekaran-prstate-data.tmm	POMEROY-400	171	86.54	84.62	97.06	90.41	0	normal prostate	prostate tumor	18	34	normal prostate_prostate tumor	0	0	1000	12
welsh-prostate-data.tmm	POMEROY-4	96	85.71	83.33	100	90.91	0	normal prostate	prostate tumor	10	25	normal prostate_prostate tumor	0.1	1	1000	13
dhanasekaran-prstate-data.tmm	GDS183	20	84.62	84.21	94.12	88.89	0	normal prostate	prostate tumor	18	34	normal prostate_prostate tumor	0	0	1000	15
dhanasekaran-prstate-data.tmm	NuttGBM	30	84.62	86.11	91.18	88.57	0	normal prostate	prostate tumor	18	34	normal prostate_prostate tumor	0	0	1000	15
Singh2002.res	NuttGBM	64	84.31	86	82.69	84.31	0	normal prostate	prostate tumor	50	52	normal prostate_prostate tumor	0	0	1000	14
dhanasekaran-prstate-data.tmm	NuttAO	23	82.69	83.78	91.18	87.32	0	normal prostate	prostate tumor	18	34	normal prostate_prostate tumor	0	0	1000	16
Singh2002.res	HM10	13	81.37	86.67	75	80.41	0	normal prostate	prostate tumor	50	52	normal prostate_prostate tumor	0	0	1000	17
Singh2002.res	POMEROY-400	368	80.39	90	69.23	78.26	0	normal prostate	prostate tumor	50	52	normal prostate_prostate tumor	0	0	1000	18
Singh2002.res	HM50	66	79.41	89.74	67.31	76.92	0	normal prostate	prostate tumor	50	52	normal prostate_prostate tumor	0	0	1000	19
Singh2002.res	POMEROY-1	137	74.51	69.7	88.46	77.97	0	normal prostate	prostate tumor	50	52	normal prostate_prostate tumor	0	0	1000	20
Singh2002.res	POMEROY-2	139	74.51	77.08	71.15	74	0	normal prostate	prostate tumor	50	52	normal prostate_prostate tumor	0	0	1000	20
welsh-prostate-data.tmm	NC01-2000	105	74.29	78.57	88	83.02	0	normal prostate	prostate tumor	10	25	normal prostate_prostate tumor	10.7	107	1000	21
dhanasekaran-prstate-data.tmm	NC01-2000	16	73.08	76.32	85.29	80.56	0	normal prostate	prostate tumor	18	34	normal prostate_prostate tumor	1.1	11	1000	22
Singh2002.res	van'tVeer2002	106	69.61	71.43	67.31	69.31	0	normal prostate	prostate tumor	50	52	normal prostate_prostate tumor	0.1	1	1000	23
Singh2002.res	NuttAO	64	65.69	69.77	57.69	63.16	0	normal prostate	prostate tumor	50	52	normal prostate_prostate tumor	0.3	3	1000	24
Singh2002.res	POMEROY-0	108	63.73	70.27	50	58.43	0	normal prostate	prostate tumor	50	52	normal prostate_prostate tumor	1.3	13	1000	25
Singh2002.res	NC01-2000	105	57.84	54.84	98.08	70.35	0	normal prostate	prostate tumor	50	52	normal prostate_prostate tumor	2	20	1000	26
Singh2002.res	GDS1070	114	56.86	54.55	92.31	68.58	0	normal prostate	prostate tumor	50	52	normal prostate_prostate tumor	6	60	1000	27
Singh2002.res	GDS232	137	56.86	58.7	51.92	55.1	0	normal prostate	prostate tumor	50	52	normal prostate_prostate tumor	13.5	135	1000	27
Singh2002.res	POMEROY-4	96	54.9	53.41	90.38	67.14	0	normal prostate	prostate tumor	50	52	normal prostate_prostate tumor	16.1	161	1000	28
Singh2002.res	Rhodes2004	81	52.94	70	13.46	22.58	0	normal prostate	prostate tumor	50	52	normal prostate_prostate tumor	23.7	237	1000	29
Singh2002.res	GDS183	37	48.04	0	0	0	0	normal prostate	prostate tumor	50	52	normal prostate_prostate tumor	75.8	758	1000	30
Ramaswamy2001.res	full	16063	87.5	83.33	100	90.91	0	normal uterus	uterine adenocarcinoma	6	10	normal uterus_uterine adenocarcinoma	1	1	100	0
Ramaswamy2001.res	HM50	58	75	71.43	100	83.33	0	normal uterus	uterine adenocarcinoma	6	10	normal uterus_uterine adenocarcinoma	6.8	68	1000	1
Ramaswamy2001.res	HM100	98	75	71.43	100	83.33	0	normal uterus	uterine adenocarcinoma	6	10	normal uterus_uterine adenocarcinoma	6.8	68	1000	1
Ramaswamy2001.res	HM200	181	75	71.43	100	83.33	0	normal uterus	uterine adenocarcinoma	6	10	normal uterus_uterine adenocarcinoma	6.6	66	1000	1
Ramaswamy2001.res	POMEROY-0	100	75	71.43	100	83.33	0	normal uterus	uterine adenocarcinoma	6	10	normal uterus_uterine adenocarcinoma	5	50	1000	1
Ramaswamy2001.res	POMEROY-400	305	75	71.43	100	83.33	0	normal uterus	uterine adenocarcinoma	6	10	normal uterus_uterine adenocarcinoma	4.1	41	1000	1
Ramaswamy2001.res	van'tVeer2002	79	75	71.43	100	83.33	0	normal uterus	uterine adenocarcinoma	6	10	normal uterus_uterine adenocarcinoma	1.8	18	1000	1
Ramaswamy2001.res	GDS232	65	75	71.43	100	83.33	0	normal uterus	uterine adenocarcinoma	6	10	normal uterus_uterine adenocarcinoma	1.6	16	1000	1
Ramaswamy2001.res	HM10	21	68.75	66.67	100	80	0	normal uterus	uterine adenocarcinoma	6	10	normal uterus_uterine adenocarcinoma	12.1	121	1000	2
Ramaswamy2001.res	POMEROY-1	107	68.75	66.67	100	80	0	normal uterus	uterine adenocarcinoma	6	10	normal uterus_uterine adenocarcinoma	6.2	62	1000	2
Ramaswamy2001.res	POMEROY-2	102	68.75	66.67	100	80	0	normal uterus	uterine adenocarcinoma	6	10	normal uterus_uterine adenocarcinoma	11.9	119	1000	2
Ramaswamy2001.res	POMEROY-4	106	68.75	66.67	100	80	0	normal uterus	uterine adenocarcinoma	6	10	normal uterus_uterine adenocarcinoma	17.1	171	1000	2
Ramaswamy2001.res	Rhodes2004	61	68.75	66.67	100	80	0	normal uterus	uterine adenocarcinoma	6	10	normal uterus_uterine adenocarcinoma	13.9	139	1000	2
Ramaswamy2001.res	GDS1070	72	68.75	66.67	100	80	0	normal uterus	uterine adenocarcinoma	6	10	normal uterus_uterine adenocarcinoma	12.6	126	1000	2
Ramaswamy2001.res	GDS183	31	68.75	69.23	90	78.26	0	normal uterus	uterine adenocarcinoma	6	10	normal uterus_uterine adenocarcinoma	16.4	164	1000	2
Ramaswamy2001.res	NuttGBM	44	68.75	66.67	100	80	0	normal uterus	uterine adenocarcinoma	6	10	normal uterus_uterine adenocarcinoma	14.5	145	1000	2
Ramaswamy2001.res	POMEROY-3	112	62.5	64.29	90	75	0	normal uterus	uterine adenocarcinoma	6	10	normal uterus_uterine adenocarcinoma	41.8	418	1000	3
Ramaswamy2001.res	NC01-2000	56	62.5	62.5	100	76.92	0	normal uterus	uterine adenocarcinoma	6	10	normal uterus_uterine adenocarcinoma	39.4	394	1000	3
Ramaswamy2001.res	NuttAO	30	62.5	64.29	90	75	0	normal uterus	uterine adenocarcinoma	6	10	normal uterus_uterine adenocarcinoma	42.5	425	1000	3
GDS619.soft	HM100	6	100	100	100	100	0	normal	adenocarcinoma	19	12	normal_adenocarcinoma	0	0	1000	1
GDS619.soft	HM200	13	100	100	100	100	0	normal	adenocarcinoma	19	12	normal_adenocarcinoma	0	0	1000	1
GDS619.soft	full	40369	100	100	100	100	0	normal	adenocarcinoma	19	12	normal_adenocarcinoma	0	0	100	1
GDS619.soft	GDS1070	3	93.55	90.48	100	95	0	normal	adenocarcinoma	19	12	normal_adenocarcinoma	0	0	1000	2
GDS619.soft	POMEROY-400	11	90.32	90	94.74	92.31	0	normal	adenocarcinoma	19	12	normal_adenocarcinoma	0	0	1000	3
GDS619.soft	HM50	4	87.1	89.47	89.47	89.47	0	normal	adenocarcinoma	19	12	normal_adenocarcinoma	0	0	1000	4
GDS619.soft	van'tVeer2002	2	80.65	78.26	94.74	85.72	0	normal	adenocarcinoma	19	12	normal_adenocarcinoma	0	0	1000	5
GDS619.soft	POMEROY-2	3	70.97	70.83	89.47	79.07	0	normal	adenocarcinoma	19	12	normal_adenocarcinoma	2.5	25	1000	6
GDS619.soft	Rhodes2004	3	70.97	70.83	89.47	79.07	0	normal	adenocarcinoma	19	12	normal_adenocarcinoma	3.1	31	1000	6
GDS619.soft	GDS232	5	70.97	70.83	89.47	79.07	0	normal	adenocarcinoma	19	12	normal_adenocarcinoma	4.2	42	1000	6
GDS619.soft	POMEROY-1	3	67.74	71.43	78.95	75	0	normal	adenocarcinoma	19	12	normal_adenocarcinoma	5.8	58	1000	7
GDS619.soft	POMEROY-4	3	61.29	62.07	94.74	75	0	normal	adenocarcinoma	19	12	normal_adenocarcinoma	38.9	389	1000	8
GDS619.soft	NuttAO	2	61.29	61.29	100	76	0	normal	adenocarcinoma	19	12	normal_adenocarcinoma	53.9	539	1000	8
GDS619.soft	POMEROY-0	2	54.84	59.26	84.21	69.57	0	normal	adenocarcinoma	19	12	normal_adenocarcinoma	86.1	861	1000	9
GDS619.soft	NuttGBM	4	54.84	59.26	84.21	69.57	0	normal	adenocarcinoma	19	12	normal_adenocarcinoma	69.8	698	1000	9
GDS619.soft	HM10	0	0	0	0	0	0	normal	adenocarcinoma	19	12	normal_adenocarcinoma	100	0	0	10
GDS619.soft	POMEROY-3	0	0	0	0	0	0	normal	adenocarcinoma	19	12	normal_adenocarcinoma	100	0	0	10
GDS619.soft	NC01-2000	0	0	0	0	0	0	normal	adenocarcinoma	19	12	normal_adenocarcinoma	100	0	0	10
GDS619.soft	GDS183	1	0	0	0	0	0	normal	adenocarcinoma	19	12	normal_adenocarcinoma	100	1000	1000	10
GDS619.soft	full	40369	100	100	100	100	0	normal	large cell neuroendocrine carcinoma	19	8	normal_large cell neuroendocrine carcinoma	0	0	100	1
GDS619.soft	GDS1070	3	96.3	95	100	97.44	0	normal	large cell neuroendocrine carcinoma	19	8	normal_large cell neuroendocrine carcinoma	0	0	1000	2
GDS619.soft	HM50	4	92.59	94.74	94.74	94.74	0	normal	large cell neuroendocrine carcinoma	19	8	normal_large cell neuroendocrine carcinoma	0	0	1000	3
GDS619.soft	HM100	6	92.59	90.48	100	95	0	normal	large cell neuroendocrine carcinoma	19	8	normal_large cell neuroendocrine carcinoma	0	0	1000	3
GDS619.soft	HM200	13	92.59	94.74	94.74	94.74	0	normal	large cell neuroendocrine carcinoma	19	8	normal_large cell neuroendocrine carcinoma	0	0	1000	3
GDS619.soft	POMEROY-400	11	88.89	90	94.74	92.31	0	normal	large cell neuroendocrine carcinoma	19	8	normal_large cell neuroendocrine carcinoma	0	0	1000	4
GDS619.soft	van'tVeer2002	2	85.19	82.61	100	90.48	0	normal	large cell neuroendocrine carcinoma	19	8	normal_large cell neuroendocrine carcinoma	0.1	1	1000	5
GDS619.soft	NuttGBM	4	85.19	85.71	94.74	90	0	normal	large cell neuroendocrine carcinoma	19	8	normal_large cell neuroendocrine carcinoma	0.2	2	1000	5
GDS619.soft	POMEROY-2	3	81.48	81.82	94.74	87.81	0	normal	large cell neuroendocrine carcinoma	19	8	normal_large cell neuroendocrine carcinoma	1.2	12	1000	6
GDS619.soft	GDS183	1	81.48	81.82	94.74	87.81	0	normal	large cell neuroendocrine carcinoma	19	8	normal_large cell neuroendocrine carcinoma	0.2	2	1000	6
GDS619.soft	POMEROY-1	3	77.78	76	100	86.36	0	normal	large cell neuroendocrine carcinoma	19	8	normal_large cell neuroendocrine carcinoma	2.6	26	1000	7
GDS619.soft	POMEROY-4	3	77.78	78.26	94.74	85.72	0	normal	large cell neuroendocrine carcinoma	19	8	normal_large cell neuroendocrine carcinoma	2.8	28	1000	7
GDS619.soft	Rhodes2004	3	77.78	78.26	94.74	85.72	0	normal	large cell neuroendocrine carcinoma	19	8	normal_large cell neuroendocrine carcinoma	1.8	18	1000	7
GDS619.soft	POMEROY-0	2	70.37	70.37	100	82.61	0	normal	large cell neuroendocrine carcinoma	19	8	normal_large cell neuroendocrine carcinoma	78.5	785	1000	8
GDS619.soft	GDS232	5	70.37	70.37	100	82.61	0	normal	large cell neuroendocrine carcinoma	19	8	normal_large cell neuroendocrine carcinoma	57.2	572	1000	8
GDS619.soft	NuttAO	2	66.67	72.73	84.21	78.05	0	normal	large cell neuroendocrine carcinoma	19	8	normal_large cell neuroendocrine carcinoma	91.6	916	1000	9
GDS619.soft	HM10	0	0	0	0	0	0	normal	large cell neuroendocrine carcinoma	19	8	normal_large cell neuroendocrine carcinoma	100	0	0	10
GDS619.soft	POMEROY-3	0	0	0	0	0	0	normal	large cell neuroendocrine carcinoma	19	8	normal_large cell neuroendocrine carcinoma	100	0	0	10
GDS619.soft	NC01-2000	0	0	0	0	0	0	normal	large cell neuroendocrine carcinoma	19	8	normal_large cell neuroendocrine carcinoma	100	0	0	10
GDS619.soft	HM200	13	100	100	100	100	0	normal	small cell lung carcinoma	19	15	normal_small cell lung carcinoma	0	0	1000	1
GDS619.soft	GDS1070	3	100	100	100	100	0	normal	small cell lung carcinoma	19	15	normal_small cell lung carcinoma	0	0	1000	1
GDS619.soft	full	40369	100	100	100	100	0	normal	small cell lung carcinoma	19	15	normal_small cell lung carcinoma	0	0	100	1
GDS619.soft	HM50	4	94.12	100	89.47	94.44	0	normal	small cell lung carcinoma	19	15	normal_small cell lung carcinoma	0	0	1000	2
GDS619.soft	HM100	6	94.12	90.48	100	95	0	normal	small cell lung carcinoma	19	15	normal_small cell lung carcinoma	0	0	1000	2
GDS619.soft	POMEROY-400	11	94.12	90.48	100	95	0	normal	small cell lung carcinoma	19	15	normal_small cell lung carcinoma	0	0	1000	2
GDS619.soft	POMEROY-2	3	88.24	85.71	94.74	90	0	normal	small cell lung carcinoma	19	15	normal_small cell lung carcinoma	0	0	1000	3
GDS619.soft	POMEROY-4	3	88.24	85.71	94.74	90	0	normal	small cell lung carcinoma	19	15	normal_small cell lung carcinoma	0	0	1000	3
GDS619.soft	NuttGBM	4	88.24	85.71	94.74	90	0	normal	small cell lung carcinoma	19	15	normal_small cell lung carcinoma	0	0	1000	3
GDS619.soft	POMEROY-1	3	85.29	88.89	84.21	86.49	0	normal	small cell lung carcinoma	19	15	normal_small cell lung carcinoma	0	0	1000	4
GDS619.soft	Rhodes2004	3	85.29	85	89.47	87.18	0	normal	small cell lung carcinoma	19	15	normal_small cell lung carcinoma	0	0	1000	4
GDS619.soft	POMEROY-0	2	76.47	72	94.74	81.82	0	normal	small cell lung carcinoma	19	15	normal_small cell lung carcinoma	0.2	2	1000	5
GDS619.soft	GDS183	1	76.47	70.37	100	82.61	0	normal	small cell lung carcinoma	19	15	normal_small cell lung carcinoma	0	0	1000	5
GDS619.soft	GDS232	5	76.47	76.19	84.21	80	0	normal	small cell lung carcinoma	19	15	normal_small cell lung carcinoma	0.2	2	1000	5
GDS619.soft	van'tVeer2002	2	61.76	63.64	73.68	68.29	0	normal	small cell lung carcinoma	19	15	normal_small cell lung carcinoma	15.6	156	1000	6
GDS619.soft	NuttAO	2	55.88	55.88	100	71.7	0	normal	small cell lung carcinoma	19	15	normal_small cell lung carcinoma	26.8	268	1000	7
GDS619.soft	HM10	0	0	0	0	0	0	normal	small cell lung carcinoma	19	15	normal_small cell lung carcinoma	100	0	0	8
GDS619.soft	POMEROY-3	0	0	0	0	0	0	normal	small cell lung carcinoma	19	15	normal_small cell lung carcinoma	100	0	0	8
GDS619.soft	NC01-2000	0	0	0	0	0	0	normal	small cell lung carcinoma	19	15	normal_small cell lung carcinoma	100	0	0	8
GDS619.soft	full	40369	100	100	100	100	0	normal	small cell lung carcinoma cell line	19	11	normal_small cell lung carcinoma cell line	0	0	100	1
GDS619.soft	HM50	4	96.67	95	100	97.44	0	normal	small cell lung carcinoma cell line	19	11	normal_small cell lung carcinoma cell line	0	0	1000	2
GDS619.soft	HM100	6	96.67	95	100	97.44	0	normal	small cell lung carcinoma cell line	19	11	normal_small cell lung carcinoma cell line	0	0	1000	2
GDS619.soft	HM200	13	96.67	95	100	97.44	0	normal	small cell lung carcinoma cell line	19	11	normal_small cell lung carcinoma cell line	0	0	1000	2
GDS619.soft	POMEROY-1	3	96.67	95	100	97.44	0	normal	small cell lung carcinoma cell line	19	11	normal_small cell lung carcinoma cell line	0	0	1000	2
GDS619.soft	POMEROY-4	3	96.67	95	100	97.44	0	normal	small cell lung carcinoma cell line	19	11	normal_small cell lung carcinoma cell line	0	0	1000	2
GDS619.soft	GDS1070	3	96.67	95	100	97.44	0	normal	small cell lung carcinoma cell line	19	11	normal_small cell lung carcinoma cell line	0	0	1000	2
GDS619.soft	NuttGBM	4	96.67	95	100	97.44	0	normal	small cell lung carcinoma cell line	19	11	normal_small cell lung carcinoma cell line	0	0	1000	2
GDS619.soft	POMEROY-2	3	93.33	94.74	94.74	94.74	0	normal	small cell lung carcinoma cell line	19	11	normal_small cell lung carcinoma cell line	0	0	1000	3
GDS619.soft	POMEROY-400	11	93.33	94.74	94.74	94.74	0	normal	small cell lung carcinoma cell line	19	11	normal_small cell lung carcinoma cell line	0	0	1000	3
GDS619.soft	GDS232	5	93.33	90.48	100	95	0	normal	small cell lung carcinoma cell line	19	11	normal_small cell lung carcinoma cell line	0	0	1000	3
GDS619.soft	Rhodes2004	3	90	90	94.74	92.31	0	normal	small cell lung carcinoma cell line	19	11	normal_small cell lung carcinoma cell line	0	0	1000	4
GDS619.soft	GDS183	1	86.67	89.47	89.47	89.47	0	normal	small cell lung carcinoma cell line	19	11	normal_small cell lung carcinoma cell line	0	0	1000	5
GDS619.soft	POMEROY-0	2	76.67	75	94.74	83.72	0	normal	small cell lung carcinoma cell line	19	11	normal_small cell lung carcinoma cell line	0.8	8	1000	6
GDS619.soft	NuttAO	2	76.67	75	94.74	83.72	0	normal	small cell lung carcinoma cell line	19	11	normal_small cell lung carcinoma cell line	1.4	14	1000	6
GDS619.soft	van'tVeer2002	2	66.67	65.52	100	79.17	0	normal	small cell lung carcinoma cell line	19	11	normal_small cell lung carcinoma cell line	6.2	62	1000	7
GDS619.soft	HM10	0	0	0	0	0	0	normal	small cell lung carcinoma cell line	19	11	normal_small cell lung carcinoma cell line	100	0	0	8
GDS619.soft	POMEROY-3	0	0	0	0	0	0	normal	small cell lung carcinoma cell line	19	11	normal_small cell lung carcinoma cell line	100	0	0	8
GDS619.soft	NC01-2000	0	0	0	0	0	0	normal	small cell lung carcinoma cell line	19	11	normal_small cell lung carcinoma cell line	100	0	0	8
GDS1070.soft	HM100	120	100	100	100	100	0	normal	tumor	4	34	normal_tumor	0	0	1000	1
GDS1070.soft	HM200	230	100	100	100	100	0	normal	tumor	4	34	normal_tumor	0	0	1000	1
GDS1070.soft	POMEROY-0	110	100	100	100	100	0	normal	tumor	4	34	normal_tumor	0	0	1000	1
GDS1070.soft	POMEROY-2	139	100	100	100	100	0	normal	tumor	4	34	normal_tumor	0	0	1000	1
GDS1070.soft	POMEROY-3	128	100	100	100	100	0	normal	tumor	4	34	normal_tumor	0	0	1000	1
GDS1070.soft	POMEROY-400	370	100	100	100	100	0	normal	tumor	4	34	normal_tumor	0	0	1000	1
GDS1070.soft	NC01-2000	105	100	100	100	100	0	normal	tumor	4	34	normal_tumor	0	0	1000	1
GDS1070.soft	Rhodes2004	81	100	100	100	100	0	normal	tumor	4	34	normal_tumor	0	0	1000	1
GDS1070.soft	GDS1070	114	100	100	100	100	0	normal	tumor	4	34	normal_tumor	0	0	1000	1
GDS1070.soft	GDS232	139	100	100	100	100	0	normal	tumor	4	34	normal_tumor	0	0	1000	1
GDS1070.soft	full	12651	100	100	100	100	0	normal	tumor	4	34	normal_tumor	0	0	1000	1
GDS619.soft	full	40369	100	100	100	100	0	normal	tumor	19	58	normal_tumor	0	0	100	1
GDS619.soft	HM200	13	97.4	98.28	98.28	98.28	0	normal	tumor	19	58	normal_tumor	0	0	1000	3
GDS1070.soft	HM50	66	97.37	97.14	100	98.55	0	normal	tumor	4	34	normal_tumor	0	0	1000	2
GDS1070.soft	POMEROY-4	96	97.37	97.14	100	98.55	0	normal	tumor	4	34	normal_tumor	0	0	1000	2
GDS1070.soft	van'tVeer2002	106	97.37	97.14	100	98.55	0	normal	tumor	4	34	normal_tumor	0	0	1000	2
GDS1070.soft	NuttGBM	64	97.37	97.14	100	98.55	0	normal	tumor	4	34	normal_tumor	0	0	1000	2
GDS1070.soft	NuttAO	64	97.37	97.14	100	98.55	0	normal	tumor	4	34	normal_tumor	0	0	1000	2
GDS619.soft	GDS1070	3	96.1	100	94.83	97.35	0	normal	tumor	19	58	normal_tumor	0	0	1000	4
GDS1070.soft	POMEROY-1	137	92.11	91.89	100	95.77	0	normal	tumor	4	34	normal_tumor	0	0	1000	5
GDS1070.soft	GDS183	37	92.11	91.89	100	95.77	0	normal	tumor	4	34	normal_tumor	0.1	1	1000	5
GDS619.soft	HM100	6	90.91	96.36	91.38	93.8	0	normal	tumor	19	58	normal_tumor	0	0	1000	6
GDS619.soft	POMEROY-400	11	90.91	94.74	93.1	93.91	0	normal	tumor	19	58	normal_tumor	0	0	1000	6
GDS1070.soft	HM10	13	89.47	89.47	100	94.44	0	normal	tumor	4	34	normal_tumor	96.2	962	1000	7
GDS619.soft	POMEROY-2	3	85.71	89.83	91.38	90.6	0	normal	tumor	19	58	normal_tumor	0	0	1000	8
GDS619.soft	HM50	4	84.42	87.1	93.1	90	0	normal	tumor	19	58	normal_tumor	0	0	1000	9
GDS619.soft	Rhodes2004	3	84.42	91.07	87.93	89.47	0	normal	tumor	19	58	normal_tumor	0	0	1000	9
GDS619.soft	NuttGBM	4	79.22	82.81	91.38	86.88	0	normal	tumor	19	58	normal_tumor	0	0	1000	10
GDS619.soft	POMEROY-4	3	77.92	88.68	81.03	84.68	0	normal	tumor	19	58	normal_tumor	0	0	1000	11
GDS619.soft	POMEROY-1	3	76.62	87.04	81.03	83.93	0	normal	tumor	19	58	normal_tumor	0	0	1000	12
GDS619.soft	POMEROY-0	2	75.32	75.32	100	85.92	0	normal	tumor	19	58	normal_tumor	90.3	903	1000	13
GDS619.soft	van'tVeer2002	2	75.32	75.32	100	85.92	0	normal	tumor	19	58	normal_tumor	97.3	973	1000	13
GDS619.soft	NuttAO	2	75.32	75.32	100	85.92	0	normal	tumor	19	58	normal_tumor	99	990	1000	13
GDS619.soft	GDS232	5	75.32	75.32	100	85.92	0	normal	tumor	19	58	normal_tumor	99	990	1000	13
GDS619.soft	HM10	0	0	0	0	0	0	normal	tumor	19	58	normal_tumor	100	0	0	14
GDS619.soft	POMEROY-3	0	0	0	0	0	0	normal	tumor	19	58	normal_tumor	100	0	0	14
GDS619.soft	NC01-2000	0	0	0	0	0	0	normal	tumor	19	58	normal_tumor	100	0	0	14
GDS619.soft	GDS183	1	0	0	0	0	0	normal	tumor	19	58	normal_tumor	100	1000	1000	14
GDS619.soft	GDS1070	3	96.77	95	100	97.44	0	normal	typical carcinoid	19	12	normal_typical carcinoid	0	0	1000	1
GDS619.soft	GDS232	5	96.77	95	100	97.44	0	normal	typical carcinoid	19	12	normal_typical carcinoid	0	0	1000	1
GDS619.soft	full	40369	96.77	95	100	97.44	0	normal	typical carcinoid	19	12	normal_typical carcinoid	0	0	100	1
GDS619.soft	HM100	6	93.55	90.48	100	95	0	normal	typical carcinoid	19	12	normal_typical carcinoid	0	0	1000	2
GDS619.soft	POMEROY-1	3	93.55	90.48	100	95	0	normal	typical carcinoid	19	12	normal_typical carcinoid	0	0	1000	2
GDS619.soft	POMEROY-4	3	93.55	90.48	100	95	0	normal	typical carcinoid	19	12	normal_typical carcinoid	0	0	1000	2
GDS619.soft	van'tVeer2002	2	93.55	90.48	100	95	0	normal	typical carcinoid	19	12	normal_typical carcinoid	0	0	1000	2
GDS619.soft	HM50	4	90.32	86.36	100	92.68	0	normal	typical carcinoid	19	12	normal_typical carcinoid	0	0	1000	3
GDS619.soft	HM200	13	90.32	90	94.74	92.31	0	normal	typical carcinoid	19	12	normal_typical carcinoid	0	0	1000	3
GDS619.soft	POMEROY-2	3	87.1	85.71	94.74	90	0	normal	typical carcinoid	19	12	normal_typical carcinoid	0	0	1000	4
GDS619.soft	POMEROY-400	11	83.87	81.82	94.74	87.81	0	normal	typical carcinoid	19	12	normal_typical carcinoid	0	0	1000	5
GDS619.soft	Rhodes2004	3	83.87	85	89.47	87.18	0	normal	typical carcinoid	19	12	normal_typical carcinoid	0	0	1000	5
GDS619.soft	NuttGBM	4	83.87	81.82	94.74	87.81	0	normal	typical carcinoid	19	12	normal_typical carcinoid	0.1	1	1000	5
GDS619.soft	GDS183	1	77.42	75	94.74	83.72	0	normal	typical carcinoid	19	12	normal_typical carcinoid	0.1	1	1000	6
GDS619.soft	NuttAO	2	64.52	68.18	78.95	73.17	0	normal	typical carcinoid	19	12	normal_typical carcinoid	6.7	67	1000	7
GDS619.soft	POMEROY-0	2	61.29	61.29	100	76	0	normal	typical carcinoid	19	12	normal_typical carcinoid	56.3	563	1000	8
GDS619.soft	HM10	0	0	0	0	0	0	normal	typical carcinoid	19	12	normal_typical carcinoid	100	0	0	9
GDS619.soft	POMEROY-3	0	0	0	0	0	0	normal	typical carcinoid	19	12	normal_typical carcinoid	100	0	0	9
GDS619.soft	NC01-2000	0	0	0	0	0	0	normal	typical carcinoid	19	12	normal_typical carcinoid	100	0	0	9
GDS978.soft	HM10	20	91.55	91.55	100	95.59	0	primary tumor	recurrent tumor	65	6	primary tumor_recurrent tumor	98.1	981	1000	1
GDS978.soft	HM50	64	91.55	91.55	100	95.59	0	primary tumor	recurrent tumor	65	6	primary tumor_recurrent tumor	99.2	992	1000	1
GDS978.soft	HM100	97	91.55	91.55	100	95.59	0	primary tumor	recurrent tumor	65	6	primary tumor_recurrent tumor	98.7	987	1000	1
GDS978.soft	HM200	205	91.55	91.55	100	95.59	0	primary tumor	recurrent tumor	65	6	primary tumor_recurrent tumor	99.5	995	1000	1
GDS978.soft	POMEROY-0	72	91.55	91.55	100	95.59	0	primary tumor	recurrent tumor	65	6	primary tumor_recurrent tumor	98.7	987	1000	1
GDS978.soft	POMEROY-1	125	91.55	91.55	100	95.59	0	primary tumor	recurrent tumor	65	6	primary tumor_recurrent tumor	98.1	981	1000	1
GDS978.soft	POMEROY-2	76	91.55	91.55	100	95.59	0	primary tumor	recurrent tumor	65	6	primary tumor_recurrent tumor	99	990	1000	1
GDS978.soft	POMEROY-3	104	91.55	91.55	100	95.59	0	primary tumor	recurrent tumor	65	6	primary tumor_recurrent tumor	99.7	997	1000	1
GDS978.soft	POMEROY-4	80	91.55	91.55	100	95.59	0	primary tumor	recurrent tumor	65	6	primary tumor_recurrent tumor	98.8	988	1000	1
GDS978.soft	POMEROY-400	133	91.55	91.55	100	95.59	0	primary tumor	recurrent tumor	65	6	primary tumor_recurrent tumor	97.7	977	1000	1
GDS978.soft	van'tVeer2002	75	91.55	91.55	100	95.59	0	primary tumor	recurrent tumor	65	6	primary tumor_recurrent tumor	98.8	988	1000	1
GDS978.soft	NC01-2000	90	91.55	91.55	100	95.59	0	primary tumor	recurrent tumor	65	6	primary tumor_recurrent tumor	96	960	1000	1
GDS978.soft	Rhodes2004	40	91.55	91.55	100	95.59	0	primary tumor	recurrent tumor	65	6	primary tumor_recurrent tumor	99.7	997	1000	1
GDS978.soft	GDS1070	72	91.55	91.55	100	95.59	0	primary tumor	recurrent tumor	65	6	primary tumor_recurrent tumor	97.6	976	1000	1
GDS978.soft	NuttGBM	41	91.55	91.55	100	95.59	0	primary tumor	recurrent tumor	65	6	primary tumor_recurrent tumor	98.7	987	1000	1
GDS978.soft	NuttAO	33	91.55	91.55	100	95.59	0	primary tumor	recurrent tumor	65	6	primary tumor_recurrent tumor	97.8	978	1000	1
GDS978.soft	GDS232	49	91.55	91.55	100	95.59	0	primary tumor	recurrent tumor	65	6	primary tumor_recurrent tumor	95.4	954	1000	1
GDS978.soft	full	15390	91.55	91.55	100	95.59	0	primary tumor	recurrent tumor	65	6	primary tumor_recurrent tumor	6.6	66	1000	1
GDS978.soft	GDS183	41	90.14	91.43	98.46	94.81	0	primary tumor	recurrent tumor	65	6	primary tumor_recurrent tumor	100	1000	1000	2
Bhattacharjee2001.tmm	HM100	120	100	100	100	100	0	small cell carcinoma	normal lung	6	17	small cell carcinoma_normal lung	0	0	1000	1
Bhattacharjee2001.tmm	HM200	228	100	100	100	100	0	small cell carcinoma	normal lung	6	17	small cell carcinoma_normal lung	0	0	1000	1
Bhattacharjee2001.tmm	POMEROY-0	108	100	100	100	100	0	small cell carcinoma	normal lung	6	17	small cell carcinoma_normal lung	0	0	1000	1
Bhattacharjee2001.tmm	POMEROY-3	128	100	100	100	100	0	small cell carcinoma	normal lung	6	17	small cell carcinoma_normal lung	0	0	1000	1
Bhattacharjee2001.tmm	POMEROY-400	368	100	100	100	100	0	small cell carcinoma	normal lung	6	17	small cell carcinoma_normal lung	0	0	1000	1
Bhattacharjee2001.tmm	van'tVeer2002	106	100	100	100	100	0	small cell carcinoma	normal lung	6	17	small cell carcinoma_normal lung	0	0	1000	1
Bhattacharjee2001.tmm	GDS1070	114	100	100	100	100	0	small cell carcinoma	normal lung	6	17	small cell carcinoma_normal lung	0	0	1000	1
Bhattacharjee2001.tmm	GDS232	137	100	100	100	100	0	small cell carcinoma	normal lung	6	17	small cell carcinoma_normal lung	0	0	1000	1
Bhattacharjee2001.tmm	full	12600	100	100	100	100	0	small cell carcinoma	normal lung	6	17	small cell carcinoma_normal lung	0	0	1000	1
Bhattacharjee2001.tmm	HM50	66	95.65	94.44	100	97.14	0	small cell carcinoma	normal lung	6	17	small cell carcinoma_normal lung	0	0	1000	2
Bhattacharjee2001.tmm	POMEROY-4	96	95.65	94.44	100	97.14	0	small cell carcinoma	normal lung	6	17	small cell carcinoma_normal lung	0	0	1000	2
Bhattacharjee2001.tmm	Rhodes2004	81	95.65	94.44	100	97.14	0	small cell carcinoma	normal lung	6	17	small cell carcinoma_normal lung	0	0	1000	2
Bhattacharjee2001.tmm	NuttGBM	64	95.65	94.44	100	97.14	0	small cell carcinoma	normal lung	6	17	small cell carcinoma_normal lung	0	0	1000	2
Bhattacharjee2001.tmm	POMEROY-1	137	91.3	89.47	100	94.44	0	small cell carcinoma	normal lung	6	17	small cell carcinoma_normal lung	0.1	1	1000	3
Bhattacharjee2001.tmm	POMEROY-2	139	91.3	94.12	94.12	94.12	0	small cell carcinoma	normal lung	6	17	small cell carcinoma_normal lung	0	0	1000	3
Bhattacharjee2001.tmm	GDS183	37	91.3	94.12	94.12	94.12	0	small cell carcinoma	normal lung	6	17	small cell carcinoma_normal lung	0	0	1000	3
Bhattacharjee2001.tmm	NuttAO	64	91.3	89.47	100	94.44	0	small cell carcinoma	normal lung	6	17	small cell carcinoma_normal lung	0.2	2	1000	3
Bhattacharjee2001.tmm	HM10	13	86.96	85	100	91.89	0	small cell carcinoma	normal lung	6	17	small cell carcinoma_normal lung	1.1	11	1000	4
Bhattacharjee2001.tmm	NC01-2000	105	73.91	73.91	100	85	0	small cell carcinoma	normal lung	6	17	small cell carcinoma_normal lung	78.4	784	1000	5
GDS619.soft	full	40369	95.65	92.31	100	96	0	small cell lung carcinoma cell line	typical carcinoid	11	12	small cell lung carcinoma cell line_typical carcinoid	0	0	100	1
GDS619.soft	HM100	6	91.3	91.67	91.67	91.67	0	small cell lung carcinoma cell line	typical carcinoid	11	12	small cell lung carcinoma cell line_typical carcinoid	0	0	1000	2
GDS619.soft	HM200	13	91.3	91.67	91.67	91.67	0	small cell lung carcinoma cell line	typical carcinoid	11	12	small cell lung carcinoma cell line_typical carcinoid	0	0	1000	2
GDS619.soft	POMEROY-4	3	91.3	91.67	91.67	91.67	0	small cell lung carcinoma cell line	typical carcinoid	11	12	small cell lung carcinoma cell line_typical carcinoid	0.1	1	1000	2
GDS619.soft	HM50	4	86.96	90.91	83.33	86.96	0	small cell lung carcinoma cell line	typical carcinoid	11	12	small cell lung carcinoma cell line_typical carcinoid	0.1	1	1000	3
GDS619.soft	POMEROY-1	3	86.96	80	100	88.89	0	small cell lung carcinoma cell line	typical carcinoid	11	12	small cell lung carcinoma cell line_typical carcinoid	0	0	1000	3
GDS619.soft	POMEROY-2	3	82.61	83.33	83.33	83.33	0	small cell lung carcinoma cell line	typical carcinoid	11	12	small cell lung carcinoma cell line_typical carcinoid	0.3	3	1000	4
GDS619.soft	POMEROY-400	11	82.61	75	100	85.71	0	small cell lung carcinoma cell line	typical carcinoid	11	12	small cell lung carcinoma cell line_typical carcinoid	0.5	5	1000	4
GDS619.soft	van'tVeer2002	2	82.61	78.57	91.67	84.62	0	small cell lung carcinoma cell line	typical carcinoid	11	12	small cell lung carcinoma cell line_typical carcinoid	0.1	1	1000	4
GDS619.soft	Rhodes2004	3	82.61	78.57	91.67	84.62	0	small cell lung carcinoma cell line	typical carcinoid	11	12	small cell lung carcinoma cell line_typical carcinoid	0.3	3	1000	4
GDS619.soft	GDS232	5	82.61	83.33	83.33	83.33	0	small cell lung carcinoma cell line	typical carcinoid	11	12	small cell lung carcinoma cell line_typical carcinoid	0.7	7	1000	4
GDS619.soft	GDS1070	3	78.26	88.89	66.67	76.19	0	small cell lung carcinoma cell line	typical carcinoid	11	12	small cell lung carcinoma cell line_typical carcinoid	1.1	11	1000	5
GDS619.soft	NuttGBM	4	78.26	81.82	75	78.26	0	small cell lung carcinoma cell line	typical carcinoid	11	12	small cell lung carcinoma cell line_typical carcinoid	1	10	1000	5
GDS619.soft	NuttAO	2	69.57	66.67	83.33	74.07	0	small cell lung carcinoma cell line	typical carcinoid	11	12	small cell lung carcinoma cell line_typical carcinoid	6	60	1000	6
GDS619.soft	POMEROY-0	2	60.87	58.82	83.33	68.96	0	small cell lung carcinoma cell line	typical carcinoid	11	12	small cell lung carcinoma cell line_typical carcinoid	21.2	212	1000	7
GDS619.soft	GDS183	1	26.09	35.29	50	41.38	0	small cell lung carcinoma cell line	typical carcinoid	11	12	small cell lung carcinoma cell line_typical carcinoid	85.6	856	1000	8
GDS619.soft	HM10	0	0	0	0	0	0	small cell lung carcinoma cell line	typical carcinoid	11	12	small cell lung carcinoma cell line_typical carcinoid	100	0	0	9
GDS619.soft	POMEROY-3	0	0	0	0	0	0	small cell lung carcinoma cell line	typical carcinoid	11	12	small cell lung carcinoma cell line_typical carcinoid	100	0	0	9
GDS619.soft	NC01-2000	0	0	0	0	0	0	small cell lung carcinoma cell line	typical carcinoid	11	12	small cell lung carcinoma cell line_typical carcinoid	100	0	0	9
Bhattacharjee2001.tmm	HM100	120	100	100	100	100	0	squamous cell carcinoma	normal lung	21	17	squamous cell carcinoma_normal lung	0	0	1000	1
Bhattacharjee2001.tmm	HM200	228	100	100	100	100	0	squamous cell carcinoma	normal lung	21	17	squamous cell carcinoma_normal lung	0	0	1000	1
Bhattacharjee2001.tmm	full	12600	100	100	100	100	0	squamous cell carcinoma	normal lung	21	17	squamous cell carcinoma_normal lung	0	0	1000	1
Bhattacharjee2001.tmm	HM50	66	97.37	95.45	100	97.67	0	squamous cell carcinoma	normal lung	21	17	squamous cell carcinoma_normal lung	0	0	1000	2
Bhattacharjee2001.tmm	POMEROY-1	137	97.37	100	95.24	97.56	0	squamous cell carcinoma	normal lung	21	17	squamous cell carcinoma_normal lung	0	0	1000	2
Bhattacharjee2001.tmm	POMEROY-3	128	97.37	95.45	100	97.67	0	squamous cell carcinoma	normal lung	21	17	squamous cell carcinoma_normal lung	0	0	1000	2
Bhattacharjee2001.tmm	POMEROY-4	96	97.37	100	95.24	97.56	0	squamous cell carcinoma	normal lung	21	17	squamous cell carcinoma_normal lung	0	0	1000	2
Bhattacharjee2001.tmm	POMEROY-400	368	97.37	95.45	100	97.67	0	squamous cell carcinoma	normal lung	21	17	squamous cell carcinoma_normal lung	0	0	1000	2
Bhattacharjee2001.tmm	van'tVeer2002	106	97.37	100	95.24	97.56	0	squamous cell carcinoma	normal lung	21	17	squamous cell carcinoma_normal lung	0	0	1000	2
Bhattacharjee2001.tmm	Rhodes2004	81	97.37	95.45	100	97.67	0	squamous cell carcinoma	normal lung	21	17	squamous cell carcinoma_normal lung	0	0	1000	2
Bhattacharjee2001.tmm	GDS1070	114	97.37	100	95.24	97.56	0	squamous cell carcinoma	normal lung	21	17	squamous cell carcinoma_normal lung	0	0	1000	2
Bhattacharjee2001.tmm	NuttGBM	64	97.37	95.45	100	97.67	0	squamous cell carcinoma	normal lung	21	17	squamous cell carcinoma_normal lung	0	0	1000	2
Bhattacharjee2001.tmm	GDS232	137	97.37	100	95.24	97.56	0	squamous cell carcinoma	normal lung	21	17	squamous cell carcinoma_normal lung	0	0	1000	2
Bhattacharjee2001.tmm	POMEROY-2	139	94.74	95.24	95.24	95.24	0	squamous cell carcinoma	normal lung	21	17	squamous cell carcinoma_normal lung	0	0	1000	3
Bhattacharjee2001.tmm	POMEROY-0	108	89.47	94.74	85.71	90	0	squamous cell carcinoma	normal lung	21	17	squamous cell carcinoma_normal lung	0	0	1000	4
Bhattacharjee2001.tmm	GDS183	37	89.47	94.74	85.71	90	0	squamous cell carcinoma	normal lung	21	17	squamous cell carcinoma_normal lung	0	0	1000	4
Bhattacharjee2001.tmm	NuttAO	64	89.47	100	80.95	89.47	0	squamous cell carcinoma	normal lung	21	17	squamous cell carcinoma_normal lung	0	0	1000	4
Bhattacharjee2001.tmm	HM10	13	81.58	85	80.95	82.93	0	squamous cell carcinoma	normal lung	21	17	squamous cell carcinoma_normal lung	0	0	1000	5
Bhattacharjee2001.tmm	NC01-2000	105	65.79	90	42.86	58.07	0	squamous cell carcinoma	normal lung	21	17	squamous cell carcinoma_normal lung	4.3	43	1000	6
GDS183.soft	HM10	19	100	100	100	100	0	Ta	T1	19	11	Ta_T1	0	0	1000	1
GDS183.soft	HM200	175	100	100	100	100	0	Ta	T1	19	11	Ta_T1	0	0	1000	1
GDS183.soft	full	7129	100	100	100	100	0	Ta	T1	19	11	Ta_T1	0	0	1000	1
GDS183.soft	HM100	93	96.67	95	100	97.44	0	Ta	T1	19	11	Ta_T1	0	0	1000	2
GDS183.soft	NuttAO	29	93.33	100	89.47	94.44	0	Ta	T1	19	11	Ta_T1	0	0	1000	3
GDS183.soft	HM50	56	90	90	94.74	92.31	0	Ta	T1	19	11	Ta_T1	0	0	1000	4
GDS183.soft	POMEROY-400	304	90	94.44	89.47	91.89	0	Ta	T1	19	11	Ta_T1	0	0	1000	4
GDS183.soft	GDS1070	68	86.67	94.12	84.21	88.89	0	Ta	T1	19	11	Ta_T1	0	0	1000	5
GDS183.soft	GDS183	31	86.67	85.71	94.74	90	0	Ta	T1	19	11	Ta_T1	0	0	1000	5
GDS183.soft	POMEROY-0	95	83.33	93.75	78.95	85.72	0	Ta	T1	19	11	Ta_T1	0.2	2	1000	6
GDS183.soft	POMEROY-1	104	83.33	81.82	94.74	87.81	0	Ta	T1	19	11	Ta_T1	0.3	3	1000	6
GDS183.soft	NuttGBM	43	83.33	88.89	84.21	86.49	0	Ta	T1	19	11	Ta_T1	0.1	1	1000	6
GDS183.soft	van'tVeer2002	72	80	78.26	94.74	85.72	0	Ta	T1	19	11	Ta_T1	0.6	6	1000	7
GDS183.soft	POMEROY-2	101	73.33	86.67	68.42	76.47	0	Ta	T1	19	11	Ta_T1	3.3	33	1000	8
GDS183.soft	POMEROY-3	108	73.33	76.19	84.21	80	0	Ta	T1	19	11	Ta_T1	3.5	35	1000	8
GDS183.soft	Rhodes2004	60	73.33	82.35	73.68	77.77	0	Ta	T1	19	11	Ta_T1	3.5	35	1000	8
GDS183.soft	GDS232	65	73.33	73.91	89.47	80.95	0	Ta	T1	19	11	Ta_T1	4.2	42	1000	8
GDS183.soft	POMEROY-4	103	66.67	68	89.47	77.27	0	Ta	T1	19	11	Ta_T1	15.7	157	1000	9
GDS183.soft	NC01-2000	55	63.33	63.33	100	77.55	0	Ta	T1	19	11	Ta_T1	55.9	559	1000	10
