# Supplementary material for: Mining expressed sequence tags identifies cancer markers of clinical interest
Source: BMC Bioinformatics. 2006 Nov 1;7:481. doi: 10.1186/1471-2105-7-481 (PMC1635568; doi:10.1186/1471-2105-7-481)
Supplement: Additional file 7 — Supplementary Table 6. Ingenuity networks in tabular format. [file 1471-2105-7-481-S7.xls]

## Sheet: Sheet1
Supplementary Table 6. Protein interaction networks in which HM200 markers participate
Network ID	Genes in Network (genes from HM200 are shown in bold)	Score	#Focus Genes	Top Categories
1	ACTG1, APAF1, ATF3, CCL2, CEBPB, CLU, CTSB, CYCS, DMD, ENO1, FOS, FOSB, FOSL1, HP, HSPCB, IL2, JUNB, KRT8, KRT18, KRT19, MAP3K1, ODC1, PCK1, PPARGC1A, PTGS2, RPS7, RPS18, RUNX2, SAT, SNRPD2, TBCA, TRA1, TRADD, TUBG1, VIM	19	17	Cell Death, Gastrointestinal Disease, Hepatic System Disease
2	ABCC1, ALDOC, BCL2, BCLAF1, BNIP3L, BSG, CAMK4, CREB1, DIO2, DYRK1A, EEF1G, EGR2, EIF5A, GOLGB1, MBP, MPZ, MYCN, NME1, PAK1, PGAM1, PLP1, PRM2, RET, RPL5, RPL28, RPL39, RPL37A, SKIL, SLC16A1, SLC2A3, SOX10, SPARCL1, STAR, TAOK2, TEGT	19	17	Neurological Disease, Nervous System Development and Function, Organ Development
3	ALB, ALDOB, APOC1, APOE, APP, COX7C, FGF13, GNE, HNF4A, HSPG2, JRK, K-ALPHA-1, KIF5A, KIF5B, KIF5C, KLC2, KNS2, LGALS3, LGALS3BP, PAH, PCBD, PRELP, PRKCZ, RBP4, RPL36A, RPS11, SH3GL1, SLC2A2, SYN1, TCF1, TPT1, TTR, TUBA3, TUBA6, TUBB2	19	17	Cellular Assembly and Organization, Cell Death, Neurological Disease
4	ACTB, ANXA2, CCT3, CCT4, CCT7, CCT6A, CRYAA, CRYAB, CRYBB2, CRYGC, EMP1, GSN, HSPCA, ITM2C, MYC, PPP1CA, PPP1R15A, RBL2, RPL7, RPL10, RPL13, RPL14, RPL19, RPL22, RPL32, RPL35, RPS2, RPS9, RPS13, RPS18, RPS19, RPS20, RPS4X, SHMT2, TDE1	17	16	Protein Synthesis, Protein Folding, Cell Cycle
5	AKT1, ATP5A1, ATP5A2, ATP5B, ATP5C1, ATP5C2, ATP5D, ATP5E, ATP5J, CFL1, DDX1, EEF1A1, GFAP, HNRPK, LARS, LIMK1, MTATP8, MTCO1, MTND1, MTND2, MTND3, MTND4, MTND5, MTND6, MTND4L, NDRG2, NDUFS2, NDUFS5, NDUFV2, PCBP1, PKM2, PTBP1, QARS, RPS3, YWHAZ	17	16	Cancer, Reproductive System Disease, Molecular Transport
6	C12orf14, CALM2, CAPG, CD9, CD74, CDK9, CDKN2A, CKS1B, COX7C, DDX11, E2F1, E2F4, FEN1, FLJ10287, GRN, HIST1H2AC, HLA-DRA, KIAA0101, KIAA0186, KIT, MCM2, MNDA, MORF4L2, MTHFD1, NPAT, NPM1, PRPSAP1, RB1, RPL4, RPS19, SMC4L1, TCP10, UMPS, UNG, YY1	17	16	Cell Cycle, Cancer, Skeletal and Muscular Disorders
7	ACE, AGT, ANAPC2, ARPC1B, ATF4, BIRC5, CCNB1, CDC20, CDC25C, Cdc2b, CSF1R, CSNK2A2, CTSG, DDIT3, FAM3C, FHL2, FOXM1, IGFBP5, IRF4, KLF4, MMP13, PC4, PTTG1, RPS3A, SERPINE1, SERPINE2, SLC2A1, SPARC, SPP1, STK6, TAGLN2, TP53, UBE2S, VTN, ZFP36L1	14	14	Cellular Development, Cellular Growth and Proliferation, Developmental Disorder
8	APLP2, B2M, CALM1, CASP3, CCL5, Ciaa1, Ciaa2, COL10A1, COL1A1, COL1A2, COL3A1, COL5A3, COL6A2, CXCL1, CXCL5, CYFIP2, DAPK3, EIF4G1, FMR1, KIF1C, M-RIP, MTPN, MYL2, OSM, P4HA1, P4HB, PIGR, PLN, PPP1R12A, PPP2CA, RELA, RGS12, STK3, UQCR, YWHAG	14	14	Developmental Disorder, Genetic Disorder, Skeletal and Muscular Disorders
9	ADRBK1, ARRB1, CAV1, CAV2, CYP1B1, DDX17, ESR1, GNAS, GNAT1, HBA1, HBA2, Hba-a2, HBB, Hbb-ar, Hbb-b1, Hbb-b2, Hbb-bh1, Hbb-y, HBD, HBE1, HBG1, HBG2, HBQ1, HBZ, INS, INSR, JUP, KLF1, NOS3, PTPRF, RHO, SNAP25, TNF, TNFRSF1B, UMOD	13	13	Genetic Disorder, Hematological Disease, Carbohydrate Metabolism
10	ACACA, ACSL1, ALDOA, ANP32B, CEBPA, CP, DES, DF, EDF1, FABP4, FDPS, FOXO1A, LEP, LIPE, LTF, MPG, MPO, MYF5, MYF6, MYL3, MYOD1, NCOA4, NUP50, NXT1, PPARG, RAN, RANBP3, RETN, RNUT1, RXRA, SLC2A4, TCTE1L, THRSP, TNNC1, XPO1	11	12	Lipid Metabolism, Cell Morphology, Connective Tissue Development and Function
